# Supplementary material for: COVID-19 vaccination and miscarriage risk: RNA-seq and bioinformatics analysis at the maternal-foetal interface
Source: J Glob Health. 2025 Nov 14;15:04129. doi: 10.7189/jogh.15.04129 (PMC12615006; doi:10.7189/jogh.15.04129)
Supplement: Online Supplementary Document [file jogh-15-04129-s001.zip]

Archive with 8 entries (8 files):
- jogh-15-04129-s001.tiff
- jogh-15-04129-s002.xlsx
- jogh-15-04129-s003.xlsx
- jogh-15-04129-s004.xlsx
- jogh-15-04129-s005.xlsx
- jogh-15-04129-s006.xlsx
- jogh-15-04129-s007.xlsx
- jogh-15-04129-s008.xlsx
