# Supplementary material for: COVID-19 vaccination and miscarriage risk: RNA-seq and bioinformatics analysis at the maternal-foetal interface
Source: J Glob Health. 2025 Nov 14;15:04129. doi: 10.7189/jogh.15.04129 (PMC12615006; doi:10.7189/jogh.15.04129)
Supplement: Online Supplementary Document [file jogh-15-04129-s001.zip › jogh-15-04129-s002.xlsx]

## Sheet: Sheet1
Table S1. Basic information of patients who have received and not received COVID-19 vaccination in 6 pairs.
Participants	Sample type	Complete 3 times vaccination	Last menstrual period	Miscarriage time	Gestational days	Fertilized egg(cm)	Maternal age(Years)	Times of pregnancy	Times of delivery	BMI(Kg,m2)
Experimental 1	Decidual tissue	Yes	2021,11,06	2021,12,24	48	1.53*1.20cm	28	5	3	23.3
Experimental 2	Decidual tissue	Yes	2021,11,10	2022,01,11	70	3.35*2.34cm	32	5	1	19
Experimental 3	Decidual tissue	Yes	2021,11,20	2022,01,12	53	4.08*2.24cm	37	5	2	20.1
Experimental 4	Decidual tissue	Yes	2021,11,23	2022,01,20	66	2.9*2.83cm	27	2	0	22.3
Experimental 5	Decidual tissue	Yes	2021,11,28	2022,01,24	65	2.54*1.34cm	22	4	1	16.2
Experimental 6	Decidual tissue	Yes	2021,12,20	2022,01,26	60	3.17*1.99cm	28	5	1	17.1
Control 1	Decidual tissue	No	2021,11,08	2022,01,6	59	3.64*2.29cm	33	2	1	20.5
Control 2	Decidual tissue	No	2021,12,06	2022,01,19	44	1.81*2.64cm	26	6	0	20.3
Control 3	Decidual tissue	No	2021,12,11	2022,01,26	46	2.62*1.83cm	22	0	0	18.8
Control 4	Decidual tissue	No	2021,12,08	2022,01,28	51	2.03*1.25cm	26	3	1	18.6
Control 5	Decidual tissue	No	2021,12,08	2022,01,28	51	2.36*1.18cm	24	3	1	18.4
Control 6	Decidual tissue	No	2021,12,25	2022,02,07	43	2.08*1.84cm	31	3	1	20.2
Mean	\	\	\	\	55	\	28	3.6	1	19.6
SD	\	\	\	\	8.7	\	4.6	1.6	0.8	1.9
