# Supplementary material for: COVID-19 vaccination and miscarriage risk: RNA-seq and bioinformatics analysis at the maternal-foetal interface
Source: J Glob Health. 2025 Nov 14;15:04129. doi: 10.7189/jogh.15.04129 (PMC12615006; doi:10.7189/jogh.15.04129)
Supplement: Online Supplementary Document [file jogh-15-04129-s001.zip › jogh-15-04129-s003.xlsx]

## Sheet: Sheet1
Table S2. Top 20 up-regulated and down-regulated DEGs identified through transcriptome sequencing in decidual tissues of the vaccinated and unvaccinated groups.
GeneSymbol	baseMean	Start	End	log2FoldChange	P-Value	FDR
CTAG2	16.2	154651972	154653579	6	0.0425	0.0466
C1QTNF8	2.7	1088226	1096244	4.3	0.0058	0.0254
MUSTN1	1.5	52833114	52835019	4	0.0051	0.0246
ITGBL1	13	101452593	101720856	3.9	0.000423	0.00712
SCGB1D2	139.6	62242239	62244812	3.9	0.00322	0.0225
AQP2	8.9	49950737	49958878	3.8	0.00148	0.0151
ORM1	26.1	114323098	114326479	3.8	0.00016	0.00599
RN7SL233P	1.3	21793883	21794159	3.8	0.0347	0.0428
RNU5B-3P	2.6	45034474	45034588	3.7	0.00184	0.0168
PSG9	576.8	43211791	43269530	3.6	0.000543	0.00763
D21S2088E	1.6	23352929	23423778	3.6	0.0139	0.0309
GTF2IP7	1.6	76090431	76108779	3.5	0.0176	0.0341
IZUMO1	2.9	48740852	48746909	3.4	0.00496	0.0246
TBC1D26	2	15732247	15749192	3.3	0.0268	0.0398
CTRL	0.9	67927640	67932365	3.3	0.0454	0.048
SNORD13P1	0.9	42076058	42076161	3.3	0.0361	0.0437
HTR3B	1.9	113904677	113949078	3.2	0.00377	0.0227
IGHV3-15	1.3	106153624	106154163	3.2	0.0135	0.0309
EDAR	1.3	108894471	108989372	3.2	0.0108	0.0282
FRMD1	1.9	168053166	168101511	-3.9	0.0216	0.034
CYP3A7	2	99705036	99735196	-4	0.00301	0.0132
SLC25A1P1	1.6	85934737	85935663	-4.1	0.000539	0.00566
IGKJ1	2.2	88861886	88861923	-4.1	0.0107	0.0259
XGY2	1.6	2752083	2854641	-4.2	0.0155	0.0296
IGLON5	2.3	51311644	51330891	-4.2	0.00598	0.0189
RNF17	3	24764169	24879921	-5.1	0.000224	0.00417
HLA-DRB5	109.3	32517353	32530287	-5.8	0.0105	0.0259
TTTY14	6	18772706	19077416	-6.1	0.0424	0.0469
PRKY	25.7	7273972	7381548	-6.1	0.000514	0.0056
IGKV4-1	16.9	88885397	88886153	-6.6	0.000401	0.00471
IGHG4	343.8	105620506	105626066	-7.1	0.000244	0.00417
ZFY	18.4	2935281	2982506	-7.7	0.00223	0.0121
EIF1AY	42.9	20575776	20593154	-8	0.000859	0.00702
UTY	26.1	13234577	13480673	-8.2	0.00624	0.0189
TXLNGY	36.6	19567313	19606274	-8.7	0.00375	0.0149
KDM5D	55.1	19703865	19744939	-8.8	0.000183	0.00417
USP9Y	54.7	12537650	12860839	-9.3	0.00199	0.0117
DDX3Y	159.2	12904108	12920478	-10.7	0.000371	0.00471
RPS4Y1	220	2841602	2932000	-11.5	0.000137	0.004
