# Supplementary material for: COVID-19 vaccination and miscarriage risk: RNA-seq and bioinformatics analysis at the maternal-foetal interface
Source: J Glob Health. 2025 Nov 14;15:04129. doi: 10.7189/jogh.15.04129 (PMC12615006; doi:10.7189/jogh.15.04129)
Supplement: Online Supplementary Document [file jogh-15-04129-s001.zip › jogh-15-04129-s004.xlsx]

## Sheet: Sheet1
Table S4. Top 5 GO and KEGG analyses of up-regulated and down-regulated DEGs identified through RNA-seq in decidual tissues of the vaccinated and unvaccinated groups.
Category	Term		Count	%	Bonferroni	Benjamini	P-Value	FDR
Functional enrichment of up-regulated differentially expressed genes
BP	GO:0006956	complement activation	5	1.5	0.27	0.32	0.0002	0.317
BP	GO:0030199	collagen fibril organization	6	1.8	0.69	0.5	0.0009	0.498
BP	GO:0098662	inorganic cation transmembrane transport	4	1.2	0.78	0.5	0.0011	0.498
BP	GO:0071504	cellular response to heparin	3	0.9	0.86	0.5	0.0015	0.498
BP	GO:0060372	regulation of atrial cardiac muscle cell membrane repolarization	3	0.9	0.95	0.59	0.0022	0.593
CC	GO:0005615	extracellular space	62	18.62	0	0	0	0
CC	GO:0005576	extracellular region	58	17.42	0	0	0	0
CC	GO:0031012	extracellular matrix	18	5.41	0	0	0	0
CC	GO:0005886	plasma membrane	97	29.13	0	0	0	0.0005
CC	GO:0005887	integral component of plasma membrane	36	10.81	0.1	0.02	0.0004	0.0205
MF	GO:0038023	signaling receptor activity	12	3.6	0.06	0.03	0.0001	0.0278
MF	GO:0030020	extracellular matrix structural constituent conferring tensile strength	6	1.8	0.06	0.03	0.0001	0.0278
MF	GO:0043394	proteoglycan binding	4	1.2	0.22	0.06	0.0006	0.0605
MF	GO:0015276	ligand-gated ion channel activity	5	1.5	0.22	0.06	0.0006	0.0605
MF	GO:0008066	glutamate receptor activity	4	1.2	0.31	0.07	0.0009	0.0724
KEGG	hsa04974	Protein digestion and absorption	8	2.4	0.09	0.09	0.0005	0.0896
KEGG	hsa04724	Glutamatergic synapse	8	2.4	0.16	0.09	0.0009	0.0896
KEGG	hsa04610	Complement and coagulation cascades	6	1.8	0.69	0.34	0.0061	0.338
KEGG	hsa04512	ECM-receptor interaction	6	1.8	0.74	0.34	0.0071	0.338
KEGG	hsa04726	Serotonergic synapse	6	1.8	0.98	0.79	0.0208	0.794
Functional enrichment of down-regulated differentially expressed genes
BP	GO:0006955	immune response	17	5.92	0.01	0.01	0	0.0137
BP	GO:0002250	adaptive immune response	15	5.23	0.08	0.04	0.0001	0.041
BP	GO:0002503	peptide antigen assembly with MHC class II protein complex	4	1.39	0.38	0.15	0.0004	0.146
BP	GO:0002381	immunoglobulin production involved in immunoglobulin mediated immune response	4	1.39	0.44	0.15	0.0004	0.146
BP	GO:0002504	antigen processing and presentation of peptide or polysaccharide antigen via MHC class II	4	1.39	0.62	0.16	0.0007	0.157
CC	GO:0005576	extracellular region	52	18.12	0	0	0	0
CC	GO:0005615	extracellular space	43	14.98	0	0	0	0
CC	GO:0005887	integral component of plasma membrane	34	11.85	0	0	0	0.0001
CC	GO:0030666	endocytic vesicle membrane	8	2.79	0	0	0	0.0002
CC	GO:0031012	extracellular matrix	12	4.18	0.01	0	0	0.001
MF	GO:0023026	MHC class II protein complex binding	4	1.39	0.51	0.7	0.0019	0.696
MF	GO:0042605	peptide antigen binding	4	1.39	0.83	0.7	0.0048	0.696
MF	GO:0032395	MHC class II receptor activity	3	1.05	0.9	0.7	0.0062	0.696
MF	GO:0008199	ferric iron binding	3	1.05	0.95	0.7	0.0083	0.696
MF	GO:0005355	glucose transmembrane transporter activity	3	1.05	0.97	0.7	0.0094	0.696
KEGG	hsa04640	Hematopoietic cell lineage	9	3.14	0	0	0	0.0014
KEGG	hsa05321	Inflammatory bowel disease	7	2.44	0.01	0	0.0001	0.0035
KEGG	hsa05332	Graft-versus-host disease	6	2.09	0.01	0	0.0001	0.0035
KEGG	hsa04940	Type I diabetes mellitus	6	2.09	0.01	0	0.0001	0.0035
KEGG	hsa05140	Leishmaniasis	7	2.44	0.03	0.01	0.0001	0.0051
GO, Gene ontology. KEGG, Kyoto Encyclopedia of Genes and Genomes. DEGs, differentially expressed genes. BP, Biological Process. CC, Cellular Component. MF, Molecular Function.
