# Supplementary material for: COVID-19 vaccination and miscarriage risk: RNA-seq and bioinformatics analysis at the maternal-foetal interface
Source: J Glob Health. 2025 Nov 14;15:04129. doi: 10.7189/jogh.15.04129 (PMC12615006; doi:10.7189/jogh.15.04129)
Supplement: Online Supplementary Document [file jogh-15-04129-s001.zip › jogh-15-04129-s005.xlsx]

## Sheet: Sheet1
Table S4. The core enriched genes associated with COVID-19 infection and recurrent miscarriage were determined through GSEA.
Description	setSize	Enrichment	NES	pvalue	p.adjust	qvalue	rank	core_enrichment
		Score
COVID_19_up_regulated_genes_set	37	0.2282	0.8419	0.7188	0.7188	0.6305	806	PDIA2,GRID1,AREG,IRAG1,NACAD,MCOLN3,FAM20A,MAPK8IP1,DNM1,PLCH1,SLC25A29,RUNX3,PGGHG,GPR162,DTX3,LILRB5
COVID_19_down_regulated_genes_set	28	-0.3873	-1.2453	0.192	0.3498	0.3069	808	SNX10,SCD5,IFIT3,GHR,HERC6,IFI44,SAMD9,DIPK1A,GLRX,RSAD2,TMEM108,PKN2-AS1,ERV3-1,DDIT4L,GREB1L,ST18,CXCL11,IFI44L,SLC2A12
RSA_up_regulated_genes_set	46	-0.3213	-1.1646	0.2618	0.3498	0.3069	1070	KLHL24,KCNE3,C1orf162,MAP3K7CL,HSBP1L1,SMAP2,BAG4,BTK,MTUS1,MNDA,IFIT3,NMRK1,LY96,MAFB,TNFSF13B,LETM2,LYN,PLD1,IL10,NCF2,SMIM3,LINC01094,RRAGD,RAB11FIP1,ABCA17P,FOS,PAQR5,RAPSN,TNFRSF21,CASP5,FOSB,MMP10
RSA_down_regulated_genes_set	24	0.3538	1.1991	0.2259	0.3498	0.3069	800	QRFPR,ACR,CXCL13,SLC6A13,GRIA1,LRRN2,TTLL9,POM121L9P,ACOX2,GALNT14,SNAI2,PPFIA3,SEZ6L2,SOX12,CCND2,MTMR9LP
COVID-19, Corona Virus Disease 2019. RSA, Recurrent Miscarriage.
