# Supplementary material for: COVID-19 vaccination and miscarriage risk: RNA-seq and bioinformatics analysis at the maternal-foetal interface
Source: J Glob Health. 2025 Nov 14;15:04129. doi: 10.7189/jogh.15.04129 (PMC12615006; doi:10.7189/jogh.15.04129)
Supplement: Online Supplementary Document [file jogh-15-04129-s001.zip › jogh-15-04129-s006.xlsx]

## Sheet: Sheet1
Table S5. The differentially expressed genes identified through transcriptome RNA-seq in decidual tissues of the vaccinated and unvaccinated groups.
GeneSymbol	baseMean	log2FoldChange	lfcSE	stat	pvalue	padj
CTAG2	16.1884	5.96095	2.93886	2.02832	0.0425275	0.62304
C1QTNF8	2.7147	4.32145	1.56632	2.75899	0.00579805	NA
MUSTN1	1.50325	4.00897	1.43131	2.80092	0.00509574	NA
ITGBL1	12.9798	3.91011	1.1091	3.52547	0.000422725	0.134264
SCGB1D2	139.61	3.85715	1.30945	2.94564	0.0032229	0.307842
AQP2	8.86416	3.84226	1.20886	3.17843	0.00148077	0.21378
ORM1	26.0669	3.80092	1.00688	3.77496	0.000160035	0.106578
RN7SL233P	1.29551	3.77794	1.78898	2.11178	0.0347052	NA
RNU5B-3P	2.61584	3.73931	1.20049	3.11483	0.00184052	NA
PSG9	576.78	3.64293	1.05335	3.45841	0.000543375	0.153671
D21S2088E	1.63463	3.55199	1.44425	2.4594	0.0139171	NA
GTF2IP7	1.59348	3.52165	1.48408	2.37295	0.0176466	NA
IZUMO1	2.92001	3.40679	1.21258	2.80954	0.00496117	NA
TBC1D26	1.99369	3.27398	1.47849	2.2144	0.026801	NA
CTRL	0.900567	3.26953	1.63407	2.00084	0.0454092	NA
SNORD13P1	0.9108	3.25658	1.55408	2.0955	0.0361263	NA
HTR3B	1.91512	3.24405	1.11988	2.89678	0.00377017	NA
IGHV3-15	1.31756	3.21319	1.30079	2.47018	0.0135045	NA
EDAR	1.25244	3.1817	1.24813	2.54917	0.0107979	NA
RNU6-944P	1.25586	3.15554	1.48229	2.12883	0.0332686	NA
ANGPTL8	1.80543	3.12532	1.07353	2.91127	0.00359967	NA
FAM9C	5.13276	3.11755	1.20052	2.59684	0.00940865	0.416827
CCDC60	3.04802	3.08183	1.13269	2.7208	0.00651239	NA
GOLGA8G	1.71594	3.08054	1.15485	2.66749	0.00764212	NA
SCGB2A2	33.293	3.06537	1.32228	2.31824	0.0204364	0.520877
MAB21L2	1.2149	3.06054	1.38776	2.20539	0.0274271	NA
OCA2	1.65283	3.03427	1.23061	2.46567	0.0136758	NA
SNORD67	1.13641	2.99891	1.26694	2.36705	0.0179304	NA
SPSB4	1.17364	2.98675	1.35634	2.20207	0.0276601	NA
NFIA-AS2	1.61507	2.98274	1.42377	2.09496	0.0361744	NA
TCN1	73.3783	2.97932	1.03807	2.87006	0.00410392	0.330959
LINC01594	1.12871	2.97872	1.49571	1.99151	0.0464253	NA
SMCR5	1.10928	2.96325	1.46617	2.02108	0.043271	NA
GBP6	0.729787	2.94309	1.48869	1.97697	0.0480452	NA
LINC01704	1.06898	2.93597	1.42448	2.06108	0.0392951	NA
SLFN14	1.07912	2.93247	1.27075	2.30767	0.0210177	NA
RPL10P12	1.61031	2.93193	1.15316	2.54251	0.0110058	NA
BASP1P1	2.2471	2.90961	1.14791	2.5347	0.0112543	NA
MMP26	104.23	2.90161	1.2078	2.40239	0.0162883	0.48735
LINC00824	2.17076	2.88355	1.02038	2.82595	0.0047141	NA
LINC02694	1.55245	2.87508	1.44464	1.99017	0.0465718	NA
HGFAC	1.01698	2.87502	1.45948	1.96989	0.0488511	NA
CYP21A1P	5.08275	2.86763	0.843548	3.39949	0.000675122	0.167217
PPFIA2-AS1	0.669752	2.85711	1.44492	1.97734	0.0480027	NA
AKR1B10	1.4343	2.80721	1.16699	2.40552	0.0161494	NA
TDRD1	1.39881	2.75619	1.15023	2.39622	0.0165652	NA
CD164L2	3.38004	2.75465	1.281	2.1504	0.031524	NA
OCM	1.96871	2.75382	1.39302	1.97687	0.0480564	NA
LINC02761	0.9547	2.72905	1.33733	2.04068	0.041283	NA
QRFPR	1.78633	2.70336	1.2596	2.14621	0.0318564	NA
ORM2	13.391	2.70076	0.763926	3.53537	0.000407205	0.131355
MIR145	3.16138	2.69836	0.917121	2.9422	0.00325888	NA
YBX2P2	0.902726	2.65941	1.29699	2.05044	0.0403215	NA
FTH1P22	2.42904	2.65901	0.984635	2.70051	0.00692342	NA
IGHA2	3.48362	2.59759	0.91041	2.85321	0.00432802	NA
SCGB1D4	98.0632	2.59259	0.963477	2.69087	0.00712669	0.382228
GLS2	1.84929	2.57532	1.21369	2.12188	0.0338476	NA
PCDH10	9.16249	2.56776	0.897964	2.85954	0.00424257	0.335586
OPRD1	1.76344	2.54944	1.17036	2.17834	0.0293808	NA
KIAA2012	3.502	2.54359	1.08927	2.33513	0.0195367	NA
CROCC2	19.2368	2.54167	0.666244	3.81492	0.000136225	0.0973492
KLK12	18.8912	2.52883	0.957992	2.63972	0.00829754	0.397626
B4GALNT4	9.19604	2.52594	0.700439	3.60623	0.000310682	0.122418
SREBF2-AS1	1.25117	2.52365	1.21396	2.07885	0.0376313	NA
LEFTY1	135.779	2.51325	1.0928	2.29982	0.0214587	0.532371
LINC02266	2.15775	2.50431	1.1715	2.13769	0.0325417	NA
MIR199A1	3.36896	2.49126	0.841763	2.95958	0.00308058	NA
ENTPD8	4.93088	2.4725	0.742103	3.33174	0.000863034	0.180792
SGCD	4.97365	2.46947	0.730884	3.37875	0.000728166	0.172793
TNFSF11	5.52463	2.44698	0.737892	3.31618	0.000912578	0.181155
CHODL	140.473	2.43456	0.477509	5.09844	3.42455e-07	0.00706999
TRBJ1-5	1.61032	2.41175	1.20194	2.00655	0.044798	NA
CD1E	5.21858	2.39443	0.882841	2.71219	0.00668411	0.376942
LINC00858	2.72204	2.3787	1.02589	2.31866	0.0204134	NA
SNORD1B	1.59239	2.36051	1.12499	2.09826	0.0358826	NA
CTD-2297D10.2	11.25	2.33951	0.857709	2.72762	0.00637922	0.371584
ABCC8	56.6375	2.33096	0.641438	3.63396	0.000279101	0.122418
OPTC	7.7381	2.32108	0.750235	3.09381	0.00197605	0.25028
HIPK1-AS1	3.58254	2.30576	0.758701	3.03909	0.00237293	NA
GPA33	3.48686	2.29818	0.837622	2.7437	0.00607514	NA
EBF2	2.42038	2.27534	0.887671	2.56327	0.0103693	NA
SPDEF	8.50809	2.23669	0.758436	2.94908	0.00318721	0.307476
DNAI2	15.5859	2.22818	0.8838	2.52114	0.0116975	0.440046
SLC35G6	2.37922	2.21237	0.987405	2.24059	0.0250525	NA
CCL22	15.6479	2.20871	0.845773	2.61147	0.00901532	0.409959
CDH10	3.85628	2.20674	0.895617	2.46393	0.0137423	NA
PLPPR3	6.57182	2.19423	0.939378	2.33584	0.0194998	0.51
GALNT16	6.73083	2.19227	0.891586	2.45884	0.0139388	0.471617
SRGAP3-AS4	4.76698	2.18392	0.825028	2.64708	0.00811897	0.397281
STOML3	8.03897	2.14152	0.869359	2.46334	0.013765	0.470272
GUCY2F	3.49459	2.13113	0.936311	2.27609	0.0228408	NA
SUCLA2-AS1	3.73065	2.12256	0.944357	2.24762	0.0246003	NA
SIAH3	4.48271	2.1078	0.924931	2.27887	0.0226747	0.537794
AMIGO1	34.8763	2.10613	0.535982	3.92947	8.51329e-05	0.0973492
PM20D1	3.56878	2.0939	0.893271	2.34408	0.0190741	NA
ANKRD66	5.05806	2.09035	0.973311	2.14766	0.0317404	0.569635
C1orf87	10.8456	2.0644	0.683846	3.01881	0.00253767	0.285165
DRC7	9.93717	2.04922	1.0008	2.04757	0.0406018	0.614956
ADA2	3158.63	2.03396	0.779189	2.61036	0.00904473	0.410392
TRBJ1-4	2.17025	2.03267	1.02234	1.98825	0.0467836	NA
KRT18P5	2.53878	2.02152	0.952041	2.12336	0.0337239	NA
RANBP3L	13.4208	2.00379	0.638383	3.13886	0.00169609	0.231892
WDR5-DT	2.5175	2.00333	0.984823	2.0342	0.0419315	NA
EDN3	2.56248	1.97995	0.923799	2.14327	0.0320916	NA
DGCR6	7.67253	1.97703	0.816086	2.42257	0.0154111	0.482463
ANKK1	3.07518	1.96984	0.971004	2.02866	0.0424929	NA
GAU1	2.92035	1.96035	0.807724	2.427	0.0152242	NA
LRRC74B	12.0462	1.96002	0.992677	1.97448	0.0483271	0.640529
LINC02664	2.52411	1.94989	0.888337	2.19499	0.0281646	NA
C7	118.434	1.94389	0.784838	2.4768	0.0132564	0.463078
PDIA2	7.36069	1.94385	0.784121	2.47901	0.0131746	0.463078
SEC14L5	2.90906	1.94367	0.891973	2.17906	0.0293269	NA
LINC02575	3.78458	1.94296	0.903774	2.14983	0.0315688	NA
CCNA1	4.57104	1.93416	0.960054	2.01464	0.0439424	0.627269
ZSWIM8-AS1	3.25763	1.92052	0.732692	2.62119	0.00876243	NA
AANAT	3.2332	1.92013	0.746136	2.57343	0.0100697	NA
LRRC71	12.3562	1.91996	0.552297	3.47631	0.000508358	0.149302
STPG3	8.33994	1.88923	0.529822	3.56578	0.000362773	0.127795
LINC02080	3.16522	1.87166	0.809321	2.31264	0.0207427	NA
SLC6A13	23.5177	1.86264	0.84751	2.19777	0.0279652	0.561124
GRID1	3.96881	1.85989	0.912813	2.03753	0.0415967	0.61716
IHH	27.7208	1.8475	0.772037	2.39303	0.0167101	0.492229
GLI1	27.6056	1.83483	0.470215	3.90212	9.5355e-05	0.0973492
CACNA1H	73.3731	1.83217	0.405028	4.52357	6.0806e-06	0.0236746
RXRG	2.62883	1.82935	0.872996	2.09549	0.0361277	NA
KLHL41	3.69029	1.81853	0.858414	2.11848	0.0341344	NA
VANGL2	19.2398	1.81493	0.570269	3.18259	0.00145964	0.212657
SULT1A2	12.1299	1.80887	0.831049	2.17661	0.0295096	0.562841
DRC1	22.0331	1.8074	0.738616	2.44701	0.0144048	0.474303
RSPH10B2	4.74512	1.79982	0.904144	1.99063	0.0465212	0.634807
PTPRVP	6.72716	1.79694	0.622767	2.88541	0.00390907	0.318983
SCGB2A1	634.634	1.78695	0.8365	2.13622	0.0326615	0.577932
LINC02102	2.50059	1.78317	0.864159	2.06347	0.0390678	NA
PAEPP1	171.667	1.77578	0.812774	2.18484	0.0289007	0.561715
ALDH1L1	31.2625	1.76533	0.626145	2.81936	0.00481194	0.354795
COMP	1385.24	1.76223	0.489078	3.60317	0.000314361	0.122418
ARNILA	2.85369	1.75785	0.842036	2.08762	0.0368322	NA
C20orf197	4.53074	1.7517	0.822097	2.13077	0.0331081	0.577932
MRGPRF-AS1	6.45294	1.75168	0.752066	2.32916	0.0198508	0.514203
PRODH	23.902	1.74727	0.521643	3.34955	0.000809443	0.180792
MEF2B	5.06808	1.7443	0.597724	2.91824	0.00352014	0.31366
CYP4Z2P	6.7663	1.73704	0.572035	3.0366	0.00239263	0.274422
CCDC187	30.0869	1.73291	0.84259	2.05665	0.0397201	0.609035
ARHGAP40	15.3538	1.72657	0.731427	2.36056	0.0182475	0.500249
RIMBP2	26.7122	1.71966	0.653989	2.62949	0.00855133	0.405844
AOC1	2125.03	1.71621	0.772391	2.22194	0.0262871	0.561124
TMEM238	8.87131	1.69854	0.581486	2.92103	0.00348878	0.31366
KIR2DP1	20.0077	1.69619	0.655725	2.58674	0.00968889	0.420962
LINC01977	7.43366	1.69086	0.712163	2.37426	0.0175843	0.496735
SLC5A4	5.92699	1.67677	0.625902	2.67897	0.00738492	0.382228
CHGB	4.99643	1.67581	0.814225	2.05817	0.0395738	0.608889
NUS1P2	57.3826	1.6682	0.548594	3.04087	0.00235895	0.273954
CST1	44.9796	1.66568	0.590032	2.82303	0.00475723	0.354795
SLC5A4-AS1	3.80964	1.6653	0.813143	2.04798	0.0405617	NA
EPHA3	4.29535	1.66171	0.769836	2.15853	0.0308867	0.569635
LINC02112	3.39463	1.65827	0.841824	1.96985	0.0488559	NA
KIR2DL3	188.578	1.65731	0.34559	4.79559	1.622e-06	0.0153054
NLRP5	7.72126	1.65265	0.759614	2.17564	0.0295822	0.562841
LINC02296	74.7341	1.64717	0.677535	2.43113	0.015052	0.479782
HMGN2P15	5.20905	1.62414	0.743065	2.18573	0.0288356	0.561715
CDHR4	94.7181	1.6226	0.424865	3.8191	0.000133938	0.0973492
F2	25.2012	1.60321	0.736067	2.17807	0.0294006	0.562841
CHGA	21.1223	1.59186	0.67135	2.37114	0.0177334	0.496741
HTR3A	4.7921	1.58863	0.647505	2.45347	0.0141487	0.471617
FAM166C	3.61315	1.58606	0.685791	2.31275	0.0207364	NA
NKX6-1	5.71826	1.58354	0.746945	2.12002	0.034004	0.580176
FTCD	6.22736	1.58244	0.647471	2.44403	0.0145243	0.475107
KCNK2	55.2333	1.57409	0.589336	2.67096	0.00756346	0.382981
GRIA1	60.8275	1.56034	0.666836	2.33991	0.0192883	0.508618
SH3RF2	4.7467	1.55925	0.690484	2.25821	0.0239329	0.546835
OXER1	10.285	1.55735	0.598959	2.6001	0.00931979	0.413778
CST4	114.238	1.55575	0.779558	1.99569	0.0459679	0.633516
GRIK5	5.2635	1.55438	0.661395	2.35015	0.0187658	0.508618
MYO3B	6.32382	1.54944	0.599135	2.58614	0.00970588	0.420962
NPY1R	4.3777	1.54861	0.692158	2.23737	0.0252622	0.55931
IL5RA	10.7558	1.54543	0.693332	2.22899	0.0258147	0.561124
VWA3A	50.3843	1.53972	0.643194	2.39386	0.016672	0.492229
FAM155B	32.6973	1.5356	0.522644	2.93815	0.0033018	0.309365
LINC01750	15.6606	1.52604	0.583597	2.61488	0.00892582	0.408713
COL1A1	20386.4	1.52497	0.384076	3.97048	7.17275e-05	0.0925509
CFAP100	19.3409	1.52295	0.733182	2.07718	0.0377852	0.603773
TMEM171	9.67563	1.51828	0.733384	2.07023	0.0384306	0.606111
ITGA11	8.61523	1.5177	0.601609	2.52274	0.0116444	0.440046
NUDT19-DT	3.71088	1.51511	0.738071	2.0528	0.0400922	NA
CFAP74	10.4722	1.5138	0.572041	2.64632	0.00813739	0.397281
TMEM121	6.85852	1.50787	0.610295	2.47072	0.0134841	0.467894
EMILIN3	9.23656	1.50465	0.587933	2.55923	0.0104905	0.432827
NGFR	20.5121	1.50459	0.535955	2.80731	0.00499568	0.359358
TSPEAR-AS1	4.51575	1.49936	0.75983	1.97328	0.0484639	0.640529
AMY1B	5.47415	1.49239	0.761296	1.96033	0.049957	0.647916
CETP	28.288	1.48519	0.411693	3.60752	0.000309137	0.122418
SCN5A	9.67154	1.48252	0.560658	2.64425	0.00818728	0.397281
VWA3B	19.2274	1.47927	0.700349	2.11219	0.0346703	0.584515
ADAM11	8.77815	1.47835	0.549735	2.6892	0.00716246	0.382228
TTLL10	11.4399	1.47331	0.538232	2.73731	0.00619432	0.371584
CHST6	32.6494	1.47103	0.739756	1.98853	0.0467531	0.635848
INSYN1	9.9516	1.47063	0.604973	2.4309	0.0150613	0.479782
AOC4P	3.94561	1.46709	0.742993	1.97456	0.0483176	0.640529
PROC	5.87689	1.45088	0.736822	1.9691	0.0489414	0.642744
CACNA1E	3.78387	1.44941	0.723369	2.00369	0.045103	NA
SCN2A	13.6921	1.44538	0.719519	2.00882	0.0445564	0.627529
DPY19L2P2	7.55244	1.44194	0.636689	2.26475	0.0235283	0.544607
ACVR1C	49.9723	1.44014	0.647712	2.22342	0.0261875	0.561124
LRRC4B	9.87549	1.43038	0.541882	2.63965	0.00829925	0.397626
KIR2DL1	155.596	1.43013	0.396408	3.60773	0.000308893	0.122418
COL3A1	29560.4	1.41731	0.398144	3.55978	0.00037116	0.127795
LINC02166	5.19739	1.41258	0.64187	2.20073	0.0277554	0.561124
ENTPD2	10.7517	1.41213	0.513167	2.75179	0.00592711	0.371584
TMEM119	33.2977	1.40726	0.649149	2.16786	0.0301696	0.565103
COL25A1	22.2916	1.40599	0.559055	2.51494	0.0119051	0.440046
KLK11	212.063	1.4044	0.68141	2.06102	0.0393007	0.608697
KIF1A	22.7972	1.39606	0.550156	2.53758	0.0111623	0.440046
LINC02888	9.71858	1.39268	0.606046	2.29797	0.0215634	0.533784
CES1P1	15.5177	1.39045	0.539138	2.57902	0.00990813	0.424098
GPR39	7.16768	1.38841	0.613548	2.26293	0.0236403	0.544607
CYP2C18	26.0207	1.38802	0.626506	2.2155	0.0267256	0.561124
CARMIL3	5.63537	1.38338	0.680016	2.03434	0.0419172	0.619013
CA4	6.29323	1.37615	0.687169	2.00264	0.0452159	0.630868
DMBT1	30.9034	1.37584	0.48037	2.86413	0.0041816	0.33337
INPP5J	11.0422	1.373	0.550812	2.49268	0.0126781	0.452838
PLIN4	21.3642	1.3726	0.47252	2.90485	0.00367429	0.31366
FZD9	6.01201	1.36597	0.527185	2.59106	0.00956802	0.419363
LINGO2	50.1818	1.3585	0.396648	3.42495	0.000614919	0.16487
FBXL22	10.9734	1.34814	0.667847	2.01864	0.0435245	0.626613
ODAD2	9.96891	1.34773	0.600257	2.24525	0.024752	0.55544
GPM6B	56.47	1.34643	0.407963	3.30038	0.000965533	0.184569
PI15	259.518	1.34438	0.491411	2.73575	0.00622382	0.371584
CTAGE9	10.2622	1.34264	0.606332	2.21436	0.0268041	0.561124
DEGS2	31.0902	1.34	0.499665	2.68179	0.00732287	0.382228
DSCAML1	6.53473	1.33993	0.603331	2.22089	0.0263586	0.561124
ZMYND10	33.3427	1.33298	0.608088	2.19208	0.0283735	0.561124
AQP7	4.458	1.33258	0.649103	2.05296	0.0400768	0.609731
SOX9	10.2257	1.32587	0.620354	2.13729	0.0325747	0.577932
CGREF1	12.1751	1.32038	0.608964	2.16825	0.03014	0.565103
LOXHD1	5.93469	1.32001	0.590969	2.23363	0.0255076	0.560217
LTBP4	1275.16	1.31513	0.420973	3.12401	0.00178402	0.232733
SIGLEC10-AS1	7.92037	1.31497	0.63568	2.0686	0.0385838	0.606787
PRRT1	14.4643	1.31381	0.374729	3.50604	0.000454833	0.138089
SLC26A1	33.4642	1.3126	0.419865	3.12625	0.00177053	0.232733
TRPM8	74.1072	1.31147	0.610636	2.14771	0.0317367	0.569635
DNAH12	21.9945	1.30848	0.608383	2.15075	0.0314958	0.569635
PLA2G4F	58.6229	1.30654	0.555422	2.35233	0.0186562	0.506785
C4B	371.486	1.30357	0.478682	2.72326	0.00646421	0.372775
ENPP3	107.572	1.30234	0.590073	2.20708	0.0273088	0.561124
TNNI1	8.72143	1.30096	0.619033	2.1016	0.0355884	0.589192
KCNE5	15.4812	1.29597	0.465853	2.78193	0.00540367	0.368014
CARMN	222.287	1.29487	0.43021	3.00986	0.00261367	0.287671
SERPINF1	1510.04	1.29423	0.451883	2.86408	0.00418226	0.33337
S1PR4	29.1169	1.28666	0.419052	3.0704	0.0021377	0.258086
SYCP3	6.87546	1.27805	0.486929	2.62471	0.00867231	0.406358
MYH11	157.524	1.27723	0.509948	2.50463	0.0122579	0.444598
SLC5A10	8.14377	1.27518	0.511252	2.49423	0.012623	0.452838
CFAP157	99.2704	1.27371	0.491665	2.59061	0.00958067	0.419363
PLCXD3	20.3879	1.2726	0.623807	2.04005	0.0413454	0.61716
SLIT2	27.8632	1.27099	0.454505	2.79642	0.00516724	0.367179
PRR29	40.7329	1.27055	0.43667	2.90964	0.00361845	0.31366
C6	37.0725	1.26452	0.551547	2.29268	0.0218664	0.537794
KIF19	11.2268	1.25627	0.487457	2.57719	0.00996086	0.424098
ZNF556	28.8602	1.25573	0.620431	2.02397	0.0429733	0.623779
LRGUK	14.8661	1.24056	0.592684	2.09313	0.0363378	0.593508
ELN	188.53	1.23591	0.458254	2.69701	0.00699661	0.38213
LINGO1	20.6762	1.22976	0.524787	2.34335	0.0191116	0.508618
CACNA1D	88.0567	1.22689	0.47915	2.56056	0.0104504	0.432827
FOXD2-AS1	10.2464	1.22463	0.484357	2.52836	0.0114598	0.440046
HYDIN	32.84	1.22461	0.534073	2.29297	0.0218499	0.537794
TNFRSF13C	11.385	1.22354	0.611166	2.00198	0.0452868	0.630868
ADGRL3	89.3869	1.21837	0.47562	2.56164	0.0104179	0.432827
LRRN2	80.4998	1.21606	0.535631	2.27033	0.0231877	0.542141
ANO1	123.796	1.2153	0.350243	3.46988	0.000520696	0.149302
LRRC46	45.1893	1.21451	0.547763	2.21722	0.0266083	0.561124
FCN3	11.3313	1.20376	0.590525	2.03846	0.0415041	0.61716
BAIAP3	77.2554	1.20364	0.445692	2.70062	0.00692109	0.381787
TEKT2	27.8004	1.20056	0.575823	2.08494	0.037075	0.597979
ARMC12	9.46394	1.19731	0.528869	2.26391	0.0235799	0.544607
CD177P1	5.5283	1.19289	0.60211	1.98119	0.0475704	0.637307
RASGEF1A	25.5089	1.189	0.31734	3.74678	0.000179122	0.110205
IRAG1	150.758	1.18413	0.497494	2.3802	0.0173034	0.494776
SV2A	17.591	1.18311	0.474325	2.49431	0.0126203	0.452838
KCNAB3	97.1553	1.18285	0.423998	2.78975	0.00527481	0.368014
PIGR	560.148	1.18062	0.498523	2.36823	0.0178733	0.496741
SALL2	18.9405	1.1779	0.422776	2.78612	0.00533434	0.368014
LRRC43	12.6345	1.1759	0.536895	2.19018	0.0285115	0.561124
VSTM2L	9.59644	1.17527	0.566	2.07644	0.0378529	0.604388
DPEP1	18.6193	1.17125	0.510135	2.29596	0.0216782	0.535984
CDH3	48.7686	1.16968	0.532014	2.19859	0.0279073	0.561124
TNXA	52.7058	1.16901	0.550489	2.12359	0.0337046	0.577932
PRELP	16.3749	1.1669	0.44953	2.59581	0.00943672	0.417176
ADAM33	704.32	1.15598	0.442094	2.61478	0.00892853	0.408713
LCNL1	36.7189	1.15552	0.476209	2.42651	0.0152449	0.480922
THEM5	14.9949	1.15097	0.491105	2.34362	0.0190975	0.508618
PURG	11.7825	1.14658	0.532554	2.15299	0.0313194	0.569635
MYOZ2	7.30546	1.14372	0.517459	2.21027	0.0270867	0.561124
NAPSB	915.322	1.14104	0.426074	2.67803	0.00740573	0.382228
NACAD	25.0356	1.13663	0.433995	2.619	0.00881883	0.406395
GRIN3B	11.1368	1.13468	0.407578	2.78396	0.00536993	0.368014
STEAP1	39.5578	1.13017	0.489043	2.31099	0.0208336	0.525165
TTLL9	15.021	1.13003	0.519114	2.17685	0.0294918	0.562841
LINC00685	19.0382	1.12926	0.446733	2.52782	0.0114772	0.440046
RARRES2	153.573	1.11868	0.533812	2.09564	0.0361143	0.591731
HBEGF	62.9549	1.11847	0.381301	2.93329	0.00335391	0.309365
LCN12	43.4736	1.10835	0.459106	2.41414	0.0157723	0.485537
ANKRD13B	153.645	1.10433	0.300007	3.68101	0.000232309	0.118359
CLGN	9.77471	1.09351	0.493141	2.21744	0.0265931	0.561124
STUM	250.179	1.09293	0.465961	2.34555	0.0189991	0.508618
STPG3-AS1	13.0956	1.09216	0.538667	2.02753	0.0426085	0.62304
SLC43A1	99.6745	1.09058	0.450821	2.4191	0.0155591	0.48376
ERFL	80.8963	1.08863	0.510844	2.13104	0.0330858	0.577932
LRRC56	17.3644	1.08537	0.391598	2.77165	0.00557724	0.369045
POM121L9P	27.3649	1.08494	0.525269	2.06549	0.0388764	0.607385
COL6A2	7453.16	1.08323	0.426751	2.53831	0.0111389	0.440046
TRO	113.246	1.08319	0.414563	2.61284	0.00897925	0.409667
LRRC10B	15.5176	1.08083	0.462294	2.33797	0.0193888	0.508618
ERFE	60.9579	1.07868	0.529638	2.03663	0.0416873	0.617828
ALG1L2	10.0531	1.07359	0.481481	2.22975	0.0257638	0.561124
ADGRB3	14.8271	1.07167	0.496822	2.15704	0.0310022	0.569635
GRM6	9.5393	1.07145	0.458254	2.3381	0.0193819	0.508618
PP7080	9.95739	1.07127	0.491491	2.17964	0.0292841	0.562841
KCP	85.3416	1.07055	0.395264	2.70843	0.00676015	0.377614
SEMA5B	17.1846	1.07044	0.482628	2.21795	0.0265585	0.561124
RCN1P2	19.852	1.06491	0.406288	2.62106	0.00876556	0.406358
DPY19L2	111.834	1.06428	0.383282	2.77676	0.00549035	0.368014
SPAG8	30.9928	1.05866	0.462684	2.28809	0.0221322	0.537794
GNB3	31.1073	1.05839	0.488086	2.16845	0.0301247	0.565103
C4A	463.513	1.05572	0.462664	2.28183	0.0224991	0.537794
H3-2	13.9402	1.05348	0.442734	2.37948	0.0173369	0.495049
ANO5	12.9517	1.05295	0.523181	2.01259	0.0441575	0.627529
KIR3DL1	75.8404	1.03203	0.389985	2.64633	0.00813696	0.397281
ITIH4	10.3742	1.03087	0.461134	2.2355	0.0253843	0.55931
GARNL3	195.288	1.02884	0.434522	2.36776	0.0178964	0.496741
COL5A3	282.086	1.02806	0.423143	2.42958	0.0151162	0.480114
DKK3	119.186	1.02417	0.431028	2.37611	0.017496	0.496735
CXCL12	1988.77	1.02134	0.513148	1.99034	0.0465536	0.634807
KIF18B	45.5188	1.01421	0.351867	2.88237	0.00394699	0.320809
HELLPAR	38.9809	1.01303	0.465584	2.17582	0.0295688	0.562841
KCNMA1	66.1929	1.01245	0.401262	2.52317	0.0116303	0.440046
TBC1D3E	12.7026	1.00876	0.375943	2.68327	0.00729068	0.382228
COL6A1	5378.89	1.0043	0.385756	2.60345	0.00922914	0.413062
LINC00528	11.1107	0.999098	0.419143	2.38367	0.017141	0.493894
PRICKLE4	8.84638	0.986464	0.44776	2.20311	0.0275872	0.561124
BHLHA15	77.6949	0.980319	0.45467	2.15611	0.031075	0.569635
MST1R	92.5088	0.97891	0.399924	2.44774	0.0143756	0.474095
DMKN	1298.19	0.972106	0.438676	2.216	0.0266914	0.561124
LINC00653	16.4863	0.967263	0.386035	2.50564	0.0122231	0.444272
NPTXR	47.2856	0.964563	0.39961	2.41376	0.0157887	0.485537
TMPO-AS1	14.2104	0.964081	0.390526	2.46867	0.0135615	0.468408
TNFRSF18	172.316	0.953488	0.40632	2.34665	0.0189433	0.508618
SAMD11	136.459	0.95334	0.348965	2.7319	0.00629694	0.371584
ARHGAP33	80.906	0.946562	0.353334	2.67894	0.0073855	0.382228
SAXO2	22.3301	0.946487	0.451556	2.09606	0.036077	0.591589
ATP10A	148.629	0.943951	0.324325	2.91051	0.00360836	0.31366
MXRA5	28.3713	0.941104	0.461849	2.03769	0.0415812	0.61716
TSPOAP1	139.102	0.936273	0.289096	3.23863	0.00120106	0.20134
TFR2	10.2184	0.92997	0.408206	2.27819	0.0227153	0.537794
ALDH1A3	1297.99	0.926101	0.375518	2.4662	0.0136555	0.470262
MSH5-SAPCD1	37.6068	0.925633	0.383208	2.41549	0.0157143	0.485537
SLC23A1	29.6578	0.924561	0.436909	2.11614	0.0343329	0.583908
GNLY	20519.4	0.924425	0.405206	2.28137	0.0225266	0.537794
B3GNTL1	91.9967	0.923998	0.22235	4.15561	3.24424e-05	0.0653508
SPEG	94.5936	0.922313	0.407369	2.26407	0.0235697	0.544607
ARHGEF25	89.7958	0.922036	0.463549	1.98908	0.0466922	0.635848
SOCS2-AS1	196.833	0.920328	0.336391	2.73589	0.00622116	0.371584
COL1A2	11753.9	0.918112	0.42419	2.16439	0.0304346	0.566055
FAM20A	442.428	0.914072	0.283042	3.22946	0.00124024	0.203212
PLAC9	129.847	0.910519	0.332418	2.73908	0.00616123	0.371584
UNC5C	68.8463	0.909292	0.445589	2.04065	0.0412855	0.61716
KCNG3	12.0261	0.908134	0.463127	1.96087	0.0498937	0.647916
OSBPL7	117.874	0.907754	0.281472	3.22503	0.00125959	0.204727
NR4A2	142.82	0.898973	0.439489	2.0455	0.0408058	0.614956
NXPH3	204.354	0.897845	0.400716	2.2406	0.0250517	0.558003
PCDH7	95.7199	0.892066	0.401048	2.22434	0.0261259	0.561124
CCDC8	195.616	0.891854	0.274024	3.25465	0.00113532	0.19699
TSNAXIP1	38.4501	0.890688	0.370379	2.4048	0.0161813	0.486728
MAPK8IP1	163.493	0.887898	0.430057	2.06461	0.0389601	0.607385
ANGPTL2	560.99	0.879332	0.374684	2.34686	0.0189323	0.508618
DNM1	83.0755	0.875708	0.410421	2.13368	0.032869	0.577932
SLC22A3	163.01	0.874351	0.390075	2.24149	0.024994	0.558003
BRSK1	30.5886	0.872015	0.319579	2.72864	0.00635961	0.371584
FES	204.928	0.868131	0.241568	3.59374	0.000325964	0.122418
AATK	69.3336	0.8677	0.363357	2.38801	0.01694	0.493538
SLC2A8	340.822	0.867551	0.336225	2.58027	0.00987241	0.424098
PITPNM3	97.1653	0.867296	0.414762	2.09107	0.0365217	0.595205
PRF1	990.023	0.866566	0.324741	2.66848	0.00761943	0.383465
DCLK1	39.0878	0.864735	0.397101	2.17762	0.0294344	0.562841
DIO3OS	297.937	0.86467	0.369376	2.34089	0.0192377	0.508618
SPON1	1393.53	0.85659	0.389675	2.19822	0.0279336	0.561124
CFB	75.6558	0.855167	0.378057	2.262	0.0236971	0.544607
HSD17B2	164.732	0.852518	0.403841	2.11102	0.0347703	0.584515
DNAH7	25.1222	0.849924	0.393384	2.16055	0.0307305	0.569507
NEK10	28.1728	0.848944	0.42649	1.99054	0.0465319	0.634807
SGK2	212.869	0.846024	0.417959	2.02418	0.0429519	0.623779
ITM2C	506.818	0.842313	0.372187	2.26314	0.0236269	0.544607
FUT1	13.0533	0.838811	0.390078	2.15037	0.0315263	0.569635
PSD	337.642	0.83842	0.427555	1.96096	0.0498831	0.647916
RUNX3	244.687	0.837477	0.332177	2.52118	0.0116962	0.440046
VARS2	17.8158	0.835257	0.373384	2.23699	0.025287	0.55931
C6orf141	130.583	0.833715	0.412293	2.02214	0.0431618	0.624894
WHRN	612.064	0.832354	0.375608	2.21601	0.0266905	0.561124
LINC00299	52.5898	0.832331	0.393798	2.1136	0.0345494	0.584171
PRR33	51.9614	0.831839	0.266391	3.12263	0.00179242	0.232733
SHF	28.5092	0.825429	0.414908	1.98942	0.0466543	0.635762
ACY3	58.5009	0.824299	0.368886	2.23456	0.0254461	0.559463
AMT	24.8265	0.820894	0.324011	2.53354	0.0112917	0.440046
ACOX2	31.0772	0.819935	0.413375	1.98351	0.04731	0.636215
SCARF2	148.433	0.816751	0.305081	2.67716	0.00742492	0.382263
SNAI2	487.432	0.816485	0.375875	2.17222	0.0298389	0.564707
COL11A2	11.8589	0.815622	0.414096	1.96964	0.0488793	0.642338
FSD1	23.6577	0.810353	0.348234	2.32704	0.0199634	0.51464
ADGRL1	100.387	0.809906	0.326931	2.4773	0.013238	0.463078
CCDC102A	39.9877	0.80841	0.354184	2.28246	0.0224624	0.537794
NFATC4	757.942	0.807894	0.367513	2.19827	0.0279297	0.561124
CLCN2	34.4524	0.807305	0.374631	2.15493	0.0311673	0.569635
PRRT2	51.9157	0.806164	0.344668	2.33896	0.0193376	0.508618
CNTROB	831.711	0.802677	0.21616	3.71335	0.000204535	0.117295
PYCR3	133.652	0.802113	0.244795	3.27667	0.0010504	0.190506
C1QTNF3	104.823	0.80036	0.289046	2.76897	0.00562346	0.370915
KCNJ11	48.5223	0.799427	0.390046	2.04957	0.0404064	0.612474
ADAP1	50.3097	0.796215	0.369286	2.1561	0.0310761	0.569635
FAM171A1	399.136	0.795485	0.395158	2.01308	0.0441063	0.627529
SCX	30.2022	0.794825	0.387544	2.05093	0.0402739	0.611983
PDLIM7	645.203	0.792914	0.35829	2.21305	0.0268943	0.561124
ADCY5	232.205	0.792876	0.370377	2.14073	0.0322959	0.576773
SNPH	64.5639	0.789649	0.336761	2.34483	0.0190357	0.508618
RASD1	571.759	0.788553	0.330524	2.38577	0.0170435	0.493589
KIRREL1	529.436	0.786572	0.379169	2.07446	0.0380364	0.604796
KRTCAP3	81.0819	0.784358	0.382681	2.04964	0.0403999	0.612474
SMO	124.917	0.783761	0.337377	2.3231	0.0201735	0.516728
FAM189A2	182.532	0.779771	0.384932	2.02574	0.0427916	0.623779
PGGHG	805.165	0.775903	0.226439	3.42655	0.000611305	0.16487
KIR2DL4	154.659	0.775265	0.290199	2.67149	0.00755153	0.382981
CELSR2	130.31	0.774818	0.308176	2.51421	0.0119301	0.440046
SERHL2	19.6817	0.773087	0.384785	2.00914	0.0445223	0.627529
ADGRG3	204.942	0.768476	0.357543	2.14932	0.0316088	0.569635
SNHG4	49.0749	0.764733	0.30723	2.48912	0.0128059	0.45504
DENND6B	136.736	0.763786	0.292861	2.60801	0.00910695	0.411407
SLC12A7	669.636	0.761984	0.310695	2.45251	0.0141862	0.471617
NAPRT	263.997	0.760632	0.268705	2.83073	0.00464421	0.349926
GZMB	1110.54	0.757525	0.318877	2.3756	0.0175202	0.496735
WDR62	25.9213	0.753165	0.323535	2.32793	0.019916	0.514601
EVPL	115.42	0.751493	0.355459	2.11415	0.0345025	0.584171
C21orf58	47.2281	0.749998	0.34294	2.18696	0.0287453	0.561715
ITGAD	1227.01	0.749155	0.297574	2.51754	0.0118178	0.440046
LRIG3	383.229	0.749073	0.363377	2.06142	0.0392629	0.608697
LPIN3	640.628	0.747032	0.274425	2.72218	0.00648534	0.372841
PKDCC	2181.11	0.744864	0.374939	1.98663	0.0469635	0.636215
DOK2	303.315	0.743724	0.250405	2.97009	0.00297716	0.305789
FAM20C	314.207	0.743023	0.361234	2.0569	0.0396955	0.609035
WASH8P	287.654	0.74213	0.369025	2.01106	0.0443195	0.627529
HSD17B7P2	49.773	0.74021	0.359656	2.05811	0.03958	0.608889
CCDC74B	55.375	0.73913	0.332115	2.22552	0.0260462	0.561124
THEM6	110.409	0.735149	0.296689	2.47785	0.0132178	0.463078
SIPA1L3	308.411	0.73459	0.336814	2.181	0.0291836	0.562841
PLEKHH3	153.419	0.733007	0.215227	3.40574	0.000659861	0.167217
LAMB1	7617.95	0.729658	0.301178	2.42268	0.0154065	0.482463
MAPK12	210.563	0.725122	0.317228	2.2858	0.0222657	0.537794
PPFIA3	36.5261	0.722721	0.343142	2.10619	0.0351883	0.587103
CCDC65	47.9446	0.722073	0.328569	2.19763	0.0279757	0.561124
PODXL2	60.378	0.718955	0.292455	2.45834	0.0139581	0.471617
MET	1265.25	0.717962	0.334836	2.14422	0.0320152	0.572255
ZAP70	402.109	0.71662	0.291603	2.45752	0.0139902	0.471617
MAPK11	175.865	0.713848	0.289681	2.46426	0.0137298	0.470272
BICDL2	103.983	0.712555	0.360448	1.97686	0.0480577	0.639684
LTBP3	1092	0.711422	0.256018	2.7788	0.00545607	0.368014
SEZ6L2	370.245	0.710334	0.282061	2.51837	0.0117901	0.440046
DBN1	672.969	0.710284	0.335178	2.11912	0.0340799	0.580991
SHROOM3	438.375	0.70964	0.259896	2.73048	0.00632431	0.371584
KCNC3	379.746	0.701216	0.285067	2.45983	0.0139002	0.471617
PIGQ	248.345	0.691757	0.216409	3.19653	0.00139092	0.211143
NEIL1	213.528	0.691459	0.282225	2.45002	0.0142847	0.473366
TMC4	557.041	0.690264	0.203176	3.39737	0.000680368	0.167217
RTL5	158.522	0.689985	0.285166	2.41959	0.015538	0.48376
MYC	660.15	0.689412	0.232985	2.95904	0.00308594	0.306851
IDUA	186.13	0.688507	0.312217	2.20522	0.0274389	0.561124
GJD3	63.5671	0.686191	0.333262	2.05901	0.039493	0.608697
KRBA1	53.3386	0.683572	0.300883	2.27188	0.0230935	0.541186
CCNY-AS1	25.1005	0.681538	0.33895	2.01073	0.0443538	0.627529
KIAA0895L	528.695	0.680698	0.204197	3.33354	0.00085748	0.180792
SHROOM1	403.478	0.680202	0.28242	2.40848	0.0160192	0.485786
CTSF	290.722	0.679494	0.205823	3.30136	0.000962179	0.184569
TMEM184A	297.718	0.678636	0.244107	2.78008	0.0054345	0.368014
ALPK3	215.196	0.678361	0.252207	2.6897	0.0071517	0.382228
REV3L	1275.18	0.676967	0.302802	2.23568	0.0253731	0.55931
NCAM1	670.996	0.674569	0.311445	2.16593	0.0303163	0.565398
CUEDC1	244.519	0.672448	0.261147	2.57498	0.0100247	0.424098
ARHGAP39	91.2848	0.671429	0.278396	2.41178	0.0158749	0.485537
SDC3	2337.23	0.671188	0.249033	2.69517	0.0070352	0.382228
NOTCH1	365.93	0.670984	0.326508	2.05503	0.039876	0.609582
SPTBN2	40.8871	0.669304	0.277461	2.41224	0.0158547	0.485537
TMEM240	18.4081	0.668433	0.319923	2.08936	0.0366757	0.596076
NRXN2	248.263	0.665727	0.322784	2.06245	0.0391646	0.608697
NT5E	1281.35	0.663397	0.287683	2.306	0.0211106	0.53085
AGAP2	80.7534	0.66162	0.284621	2.32456	0.0200953	0.516004
CHST12	355.975	0.660795	0.247659	2.66816	0.00762671	0.383465
MPP3	49.212	0.659953	0.300393	2.19697	0.0280228	0.561124
GPRC5C	612.703	0.659424	0.333054	1.97993	0.0477113	0.638367
AR	195.557	0.658913	0.249228	2.64382	0.0081977	0.397281
HSF4	231.331	0.658893	0.26937	2.44605	0.0144432	0.474807
ZNF792	31.8274	0.657	0.267512	2.45596	0.0140508	0.471617
GSTM2	427.163	0.653818	0.286288	2.28377	0.0223848	0.537794
BUB1	103.18	0.652973	0.32874	1.98629	0.0470009	0.636215
PFAS	201.576	0.65192	0.181696	3.58796	0.00033327	0.122864
IPO4	61.2245	0.650406	0.304961	2.13275	0.0329453	0.577932
KIAA1614	76.6191	0.649372	0.255362	2.54294	0.0109923	0.43895
ARHGEF35-AS1	138.66	0.648127	0.275163	2.35543	0.0185012	0.50521
TRPM4	423.489	0.645189	0.249144	2.58962	0.00960808	0.419363
TMC8	351.683	0.642461	0.282731	2.27234	0.0230661	0.541186
ZNRF3	119.581	0.641071	0.31522	2.03373	0.0419791	0.619189
TCN2	288.13	0.635233	0.263685	2.40906	0.0159935	0.485786
TCF19	106.571	0.632837	0.253145	2.4999	0.012423	0.448377
CRACR2A	74.3642	0.630805	0.292264	2.15834	0.0309014	0.569635
SOX12	169.175	0.630626	0.316439	1.99288	0.0462744	0.634807
TSC2	1107.51	0.629771	0.18117	3.47613	0.0005087	0.149302
SIGIRR	246.784	0.628888	0.292765	2.1481	0.0317061	0.569635
NUP210	345.683	0.628369	0.291084	2.15872	0.0308716	0.569635
CCDC88C	176.267	0.62757	0.266552	2.3544	0.0185525	0.505298
CD247	382.687	0.626836	0.244537	2.56336	0.0103664	0.432827
CCND2	1005.1	0.626767	0.302242	2.07373	0.0381046	0.604808
CLSTN3	732.06	0.626449	0.299286	2.09315	0.0363362	0.593508
BOK	394.434	0.625219	0.19425	3.21864	0.00128801	0.204727
TPCN1	1134.78	0.623646	0.256758	2.42893	0.0151436	0.480245
DTX1	262.72	0.622643	0.309467	2.01199	0.0442212	0.627529
RAPGEFL1	46.1428	0.619928	0.255065	2.43047	0.0150792	0.479782
MTMR9LP	180.881	0.618943	0.300236	2.06152	0.0392533	0.608697
TBX2	375.743	0.618357	0.241302	2.56258	0.0103897	0.432827
ALDH18A1	1150.88	0.618223	0.153076	4.03868	5.37537e-05	0.0744211
FBF1	73.6157	0.61457	0.276224	2.2249	0.0260878	0.561124
WDR90	205.824	0.614376	0.239237	2.56806	0.0102269	0.430318
PLXNB1	1201.5	0.611566	0.280625	2.1793	0.0293093	0.562841
CUTALP	343.35	0.607799	0.303843	2.00037	0.0454601	0.631511
CLUH	867.49	0.606904	0.234323	2.59004	0.0095966	0.419363
KCTD15	256.648	0.597776	0.273722	2.18388	0.0289711	0.561715
ARHGAP9	508.033	0.595153	0.284626	2.091	0.0365282	0.595205
SNHG20	88.5123	0.593352	0.249105	2.38193	0.0172221	0.493894
PPARGC1B	42.7922	0.592341	0.29224	2.0269	0.0426728	0.62304
PTGFRN	625.073	0.590121	0.240939	2.44925	0.0143153	0.473591
LAMA5	2404.94	0.589457	0.188614	3.1252	0.00177682	0.232733
PASK	153.285	0.588151	0.183479	3.20555	0.00134806	0.207692
NAT14	198.157	0.587027	0.2214	2.65143	0.00801511	0.396815
MFNG	185.869	0.584862	0.259822	2.25101	0.0243851	0.552007
RPH3AL-AS1	168.386	0.584137	0.281883	2.07227	0.0382402	0.605421
PCED1A	441.242	0.580842	0.248326	2.33903	0.0193338	0.508618
NPNT	165.984	0.574928	0.263729	2.18	0.0292576	0.562841
ST14	449.588	0.573427	0.279201	2.05382	0.0399936	0.609582
B3GLCT	98.3324	0.572439	0.226632	2.52585	0.0115419	0.440046
CORO1A	1175.94	0.570663	0.207062	2.75601	0.00585119	0.371584
CCDC24	58.1284	0.564696	0.28616	1.97336	0.0484549	0.640529
IL17RC	120.703	0.563794	0.218854	2.57612	0.00999164	0.424098
CLDN15	114.507	0.563408	0.282358	1.99536	0.0460031	0.633578
CCDC88B	404.24	0.563102	0.266398	2.11376	0.0345357	0.584171
PIF1	58.9852	0.562011	0.209586	2.68153	0.00732874	0.382228
CROCC	238.876	0.561997	0.216732	2.59305	0.00951302	0.419363
CDH1	3461.6	0.561609	0.20884	2.68918	0.00716268	0.382228
HIC1	281.262	0.558092	0.192051	2.90595	0.00366136	0.31366
CKAP4	1612.15	0.554775	0.268054	2.06964	0.0384858	0.606504
LINC01138	62.4165	0.554334	0.263627	2.10272	0.0354902	0.588511
SEC31B	171.39	0.552509	0.259155	2.13197	0.0330096	0.577932
GTF2IP20	188.596	0.552239	0.230929	2.39138	0.0167851	0.492229
SH3TC1	248.224	0.550119	0.181526	3.03052	0.00244133	0.27693
JAG2	243.071	0.54943	0.254721	2.15699	0.0310066	0.569635
PRRG2	64.2745	0.54926	0.210956	2.60367	0.00922312	0.413062
MXD3	99.1763	0.548476	0.199135	2.7543	0.00588179	0.371584
NSMF	368.357	0.547983	0.220209	2.48847	0.0128293	0.455087
YBEY	173.302	0.545253	0.275072	1.98222	0.0474549	0.636586
RTEL1-TNFRSF6B	53.4597	0.543823	0.266209	2.04284	0.0410682	0.61662
TMEM187	88.5432	0.54323	0.215309	2.52302	0.011635	0.440046
HEXD	261.538	0.539268	0.177931	3.03078	0.00243924	0.27693
ENGASE	544.55	0.538286	0.167482	3.214	0.00130899	0.204727
SNAPC4	173.033	0.53761	0.205048	2.62188	0.00874468	0.406358
PARP10	571.915	0.536695	0.209009	2.56781	0.0102343	0.430318
ACACA	549.917	0.53539	0.197802	2.70669	0.00679578	0.377614
PIM2	217.047	0.533771	0.264761	2.01605	0.0437948	0.627269
MOK	158.281	0.532007	0.270919	1.96371	0.0495632	0.647616
STK32C	88.6803	0.529744	0.245756	2.15557	0.0311172	0.569635
PITPNM1	776.094	0.52593	0.16359	3.21494	0.00130473	0.204727
CLUHP3	92.4296	0.52455	0.234417	2.23768	0.025242	0.55931
UBA7	496.737	0.523807	0.165734	3.16053	0.00157483	0.222225
KAT2A	663.639	0.521514	0.161032	3.23856	0.00120133	0.20134
SELENOO	283.219	0.518617	0.194396	2.66784	0.007634	0.383465
OAF	1022	0.517958	0.203356	2.54705	0.0108638	0.437199
MYBBP1A	357.542	0.517099	0.167435	3.08836	0.00201266	0.251827
ARMC5	164.087	0.516768	0.238449	2.16721	0.0302191	0.565103
TRAF1	177.4	0.5144	0.241629	2.12889	0.0332636	0.577932
CACFD1	141.18	0.513928	0.169029	3.04048	0.00236201	0.273954
ADAMTS13	86.3592	0.513441	0.252664	2.03211	0.0421423	0.62012
CARD10	91.2629	0.51302	0.2432	2.10946	0.0349047	0.584908
RTKN	306.626	0.512562	0.208536	2.4579	0.013975	0.471617
ARHGEF1	1848.58	0.511992	0.214895	2.38252	0.0171944	0.493894
RUSC1-AS1	191.344	0.508662	0.256044	1.98662	0.0469645	0.636215
XYLT2	247.555	0.508543	0.255334	1.99168	0.0464062	0.634807
CAD	396.925	0.507714	0.199539	2.54443	0.0109456	0.438597
MMP25-AS1	116.116	0.505722	0.247882	2.04017	0.0413336	0.61716
PPP1R32	57.2421	0.504561	0.239761	2.10443	0.0353409	0.58728
QTRT1	468.038	0.504183	0.210783	2.39196	0.0167588	0.492229
FTSJ3	635.911	0.503758	0.11745	4.28914	1.7937e-05	0.049778
SH2B1	659.448	0.503045	0.120528	4.17368	2.9972e-05	0.0653508
POU6F1	128.025	0.500991	0.198055	2.52956	0.0114207	0.440046
THBS3	750.282	0.500018	0.245906	2.03337	0.0420151	0.619189
ADCY6	529.165	0.499896	0.170002	2.94053	0.00327656	0.30888
TMEM102	91.6111	0.497868	0.238525	2.08728	0.036863	0.596627
WDR4	76.2548	0.495734	0.230255	2.15298	0.0313201	0.569635
DLL1	216.559	0.495219	0.228325	2.16892	0.0300885	0.565103
TMEM201	93.0031	0.490969	0.178408	2.75194	0.0059243	0.371584
STK36	347.671	0.490656	0.151746	3.23339	0.0012233	0.20204
SLC25A12	230.534	0.48821	0.230907	2.11431	0.0344886	0.584171
TMEM79	64.248	0.486806	0.167992	2.89779	0.00375803	0.314809
SNHG15	234.485	0.486353	0.176037	2.76279	0.00573089	0.371584
CCDC142	106.586	0.485856	0.220812	2.20032	0.0277843	0.561124
STIM2	356.13	0.479859	0.195306	2.45696	0.014012	0.471617
SLC39A3	160.845	0.479725	0.195508	2.45374	0.0141378	0.471617
SGSM2	1118.38	0.478329	0.170842	2.79982	0.00511303	0.365255
RRP7BP	79.3291	0.477552	0.238083	2.00582	0.044875	0.628535
NSUN5P1	391.482	0.474661	0.176629	2.68733	0.00720249	0.382228
AKNA	685.452	0.474544	0.199545	2.37813	0.0174005	0.496178
FAM98C	105.681	0.474488	0.174795	2.71454	0.0066367	0.376414
CCHCR1	206.812	0.472466	0.205117	2.30339	0.0212569	0.532371
BOP1	323.985	0.472226	0.188579	2.50413	0.0122752	0.444598
SLC37A1	219.381	0.471712	0.175573	2.68669	0.00721633	0.382228
TELO2	365.795	0.470186	0.177715	2.64573	0.00815139	0.397281
DGAT1	245.367	0.469334	0.217016	2.16267	0.0305662	0.567818
FDXR	92.8824	0.46576	0.224427	2.07534	0.0379555	0.604623
JRK	282.005	0.46462	0.200545	2.31678	0.0205156	0.52225
HAUS5	156.136	0.462568	0.180934	2.55656	0.0105713	0.433025
SLC25A25-AS1	93.7266	0.461142	0.172061	2.68011	0.00735981	0.382228
LTB4R	152.072	0.45666	0.223717	2.04124	0.0412274	0.61716
BIRC3	192.2	0.454406	0.231244	1.96505	0.0494084	0.646048
SLC27A4	369.976	0.454	0.221376	2.05081	0.0402851	0.611983
ARHGEF40	275.591	0.453972	0.219023	2.07271	0.0381991	0.605235
ZNF512B	371.234	0.453408	0.144921	3.12866	0.00175607	0.232733
MYL5	225.934	0.453245	0.216943	2.08923	0.0366866	0.596076
BRF1	317.782	0.451603	0.168432	2.68121	0.0073356	0.382228
POLRMT	295.674	0.450507	0.190152	2.36919	0.0178273	0.496741
ANAPC2	344.28	0.449381	0.149998	2.99591	0.0027363	0.291191
DPH7	347.921	0.447136	0.165222	2.70628	0.00680419	0.377614
MLXIP	1020.72	0.446784	0.144923	3.08291	0.00204984	0.253407
EPHA1	126.59	0.445823	0.203177	2.19426	0.028217	0.561124
TMEM161A	150.84	0.444012	0.181591	2.44513	0.0144801	0.475107
ZBTB46	139.967	0.442829	0.181397	2.44121	0.0146381	0.475582
PDCD11	557.411	0.442574	0.154295	2.86837	0.00412594	0.33144
RIOX1	142.901	0.435115	0.182465	2.38465	0.0170952	0.493894
PIDD1	160.455	0.434192	0.189767	2.28803	0.0221357	0.537794
PCNX3	499.771	0.433825	0.212023	2.04612	0.0407444	0.614956
CHMP6	190.028	0.433514	0.15233	2.84588	0.00442884	0.340736
AARS2	189.507	0.431031	0.138798	3.10544	0.00189994	0.245152
ZMYM3	296.773	0.428641	0.154461	2.77507	0.00551897	0.368302
P3H4	327.692	0.425823	0.187741	2.26814	0.0233206	0.54279
CEACAM1	535.405	0.424561	0.165575	2.56417	0.0103424	0.432827
SCRN2	245.666	0.420808	0.214582	1.96106	0.049872	0.647916
PYGB	1014.84	0.418369	0.207328	2.01791	0.043601	0.627129
CAPN15	446.382	0.414572	0.184456	2.24755	0.0246052	0.554556
MED16	498.672	0.414194	0.131147	3.15824	0.00158726	0.222225
PHLDA1	324.003	0.412786	0.209268	1.97252	0.0485501	0.640651
MIGA2	282.027	0.412088	0.196794	2.09401	0.0362593	0.593165
HSH2D	188.769	0.411248	0.207353	1.98332	0.0473314	0.636215
SPPL2B	420.171	0.411048	0.174316	2.35806	0.0183709	0.50234
CDK10	817.172	0.410748	0.13347	3.07745	0.00208779	0.254286
FMNL1	457.236	0.407731	0.196027	2.07997	0.0375281	0.601528
CFAP410	221.615	0.405237	0.205571	1.97127	0.0486926	0.640794
CAPN10	317.621	0.404928	0.175183	2.31146	0.0208072	0.525165
BRAT1	310.317	0.404778	0.166333	2.43354	0.0149518	0.479316
TMEM175	287.418	0.402666	0.189102	2.12936	0.0332241	0.577932
DPH1	214.628	0.402649	0.126525	3.18237	0.00146073	0.212657
LRWD1	151.322	0.401814	0.180093	2.23115	0.0256714	0.561124
EVL	2392.28	0.400856	0.177599	2.25709	0.0240026	0.546936
MXD4	1142.49	0.392292	0.143037	2.7426	0.00609557	0.371584
FHOD1	277.11	0.390466	0.181216	2.15469	0.0311858	0.569635
PRMT7	233.161	0.38991	0.160299	2.43239	0.0149995	0.479782
ANKMY1	144.501	0.388941	0.177552	2.19057	0.028483	0.561124
SLC27A3	489.457	0.388747	0.196774	1.9756	0.0481998	0.640338
IFT140	246.024	0.387821	0.188316	2.05942	0.0394542	0.608697
GAK	1018.71	0.387089	0.161366	2.39883	0.0164474	0.488571
EML3	619.062	0.386662	0.156804	2.4659	0.0136671	0.470262
HDGFL2	562.354	0.386487	0.183551	2.1056	0.0352388	0.587103
SLC25A28	423.665	0.385838	0.178189	2.16534	0.0303619	0.565535
ARSD	994.014	0.385679	0.16545	2.33109	0.0197484	0.513285
AP3M2	205.656	0.385469	0.195837	1.96831	0.0490318	0.643177
EHD1	820.51	0.385309	0.17931	2.14885	0.0316466	0.569635
CYHR1	512.181	0.385092	0.158606	2.42797	0.0151835	0.480771
ATG4B	754.796	0.382812	0.154472	2.47819	0.013205	0.463078
CUL9	315.703	0.382068	0.184779	2.0677	0.0386678	0.60707
TAF6L	163.072	0.381446	0.148123	2.5752	0.0100182	0.424098
HOOK2	562.306	0.380286	0.188355	2.01899	0.0434883	0.626613
PPIP5K1	149.519	0.379032	0.174846	2.1678	0.0301737	0.565103
TNRC18	982.673	0.378099	0.173231	2.18263	0.0290628	0.562425
GRK2	1054.04	0.37651	0.135709	2.7744	0.00553033	0.368302
FLVCR1	135.52	0.37221	0.138255	2.6922	0.00709823	0.382228
CIAO3	249.3	0.371971	0.170582	2.1806	0.0292132	0.562841
RAB11FIP3	652.835	0.371641	0.138099	2.69111	0.00712142	0.382228
ATP1A1	2104.69	0.367411	0.153785	2.38912	0.016889	0.493172
ZNF276	358.684	0.366898	0.161293	2.27473	0.022922	0.539097
AP2A2	1332.21	0.366808	0.133948	2.73843	0.00617328	0.371584
ARID5A	375.721	0.365952	0.17924	2.04169	0.0411826	0.61716
TBCD	1071.26	0.365847	0.169669	2.15625	0.0310643	0.569635
CUL7	574.141	0.364481	0.184249	1.9782	0.0479062	0.639317
VILL	152.518	0.364145	0.180158	2.02125	0.0432537	0.624894
PPIC	720.038	0.363672	0.166005	2.19073	0.0284715	0.561124
KMT2B	586.989	0.363269	0.150497	2.41379	0.0157876	0.485537
TRMT2A	400.251	0.362109	0.155975	2.32159	0.0202551	0.517533
PFKL	2365.56	0.361876	0.182852	1.97907	0.0478086	0.639227
CABIN1	615.542	0.356181	0.148154	2.40412	0.0162116	0.486728
SPECC1	255.873	0.355235	0.167011	2.12702	0.0334187	0.577932
HDHD5	305.818	0.353732	0.132705	2.66554	0.00768638	0.384226
ZXDC	316.004	0.351828	0.137732	2.55444	0.0106357	0.434566
PICK1	322.448	0.350929	0.17452	2.01082	0.0443447	0.627529
SIPA1	478.784	0.350662	0.166035	2.11199	0.0346877	0.584515
CCDC57	390.284	0.349767	0.150112	2.33004	0.0198042	0.513642
NOL9	307.172	0.348776	0.117746	2.9621	0.00305545	0.306851
DHX34	237.829	0.347023	0.119054	2.91484	0.00355871	0.31366
ARHGAP27	367.694	0.34442	0.158963	2.16666	0.0302608	0.56537
MTHFSD	230.213	0.341599	0.153515	2.22517	0.0260695	0.561124
MED24	474.336	0.340353	0.128287	2.65306	0.00797665	0.39586
IPO13	373.663	0.339901	0.120044	2.83148	0.00463334	0.349926
NOP56	1047.72	0.338856	0.156508	2.16511	0.0303792	0.565535
TOR2A	169.641	0.333734	0.161652	2.06453	0.0389679	0.607385
FAAP100	227.389	0.332947	0.166057	2.00502	0.0449612	0.628877
NUMA1	1419.59	0.332539	0.150052	2.21616	0.0266807	0.561124
MAST3	172.749	0.332461	0.153179	2.17041	0.0299756	0.565103
USP19	448.578	0.332431	0.129987	2.55741	0.0105455	0.432827
SCAMP4	552.288	0.332356	0.156064	2.12962	0.0332032	0.577932
ARRDC1-AS1	174.225	0.33165	0.165747	2.00094	0.0453991	0.631154
MTHFD1	456.625	0.330319	0.15954	2.07045	0.0384105	0.606111
EEF2K	383.507	0.32453	0.162142	2.00152	0.0453369	0.63114
VPS9D1	286.534	0.323773	0.160162	2.02153	0.0432247	0.624894
TAOK2	822.459	0.321285	0.162036	1.9828	0.0473895	0.636536
TRIM11	356.004	0.318762	0.139424	2.28627	0.0222383	0.537794
ARMC6	252.209	0.317794	0.135919	2.3381	0.0193818	0.508618
DUS1L	690.035	0.315589	0.15682	2.01243	0.0441748	0.627529
PRRC2A	1504.99	0.311612	0.155192	2.00792	0.044652	0.627529
ABHD17A	673.728	0.309118	0.139155	2.22139	0.0263248	0.561124
CHMP1A	745.943	0.307124	0.153627	1.99915	0.0455916	0.631511
TMEM41A	250.486	0.307085	0.125791	2.44124	0.0146369	0.475582
ZNF682	130.864	0.304967	0.13765	2.21552	0.0267241	0.561124
GRWD1	331.101	0.304057	0.142503	2.13369	0.0328685	0.577932
RFT1	195.928	0.302605	0.102408	2.95488	0.00312788	0.306851
PLEKHG3	658.037	0.302412	0.132723	2.27852	0.0226954	0.537794
ENTPD6	818.562	0.300702	0.137583	2.18561	0.0288441	0.561715
BCS1L	375.066	0.298516	0.110255	2.7075	0.00677913	0.377614
GATD1	644.854	0.296221	0.130528	2.26941	0.0232434	0.54279
SYMPK	1407.94	0.29561	0.143731	2.0567	0.0397155	0.609035
HCFC1	610.021	0.294101	0.147602	1.99253	0.0463132	0.634807
ABHD15	225.557	0.292372	0.143443	2.03824	0.0415257	0.61716
RSAD1	474.9	0.289902	0.132959	2.18039	0.0292287	0.562841
PPP6R2	746.458	0.289307	0.147355	1.96333	0.0496079	0.647756
XKR8	192.571	0.284448	0.133541	2.13005	0.0331675	0.577932
SLC25A14	130.63	0.281333	0.142184	1.97865	0.0478551	0.639227
NOC2L	706.673	0.280273	0.128265	2.18511	0.0288807	0.561715
STK11	505.662	0.278898	0.122323	2.28002	0.0226065	0.537794
OSGEP	386.663	0.278692	0.132348	2.10575	0.0352258	0.587103
GBA2	892.942	0.276523	0.0967631	2.85773	0.0042668	0.336214
PNKP	519.975	0.273723	0.13521	2.02443	0.0429255	0.623779
KLC2	299.35	0.271592	0.124861	2.17515	0.029619	0.562841
AIFM1	544.159	0.267284	0.125985	2.12155	0.0338753	0.578883
COG7	221.218	0.26423	0.131748	2.00558	0.0449014	0.628535
TRIM41	730.937	0.264223	0.123873	2.13301	0.0329238	0.577932
WRAP73	192.639	0.263761	0.13107	2.01237	0.0441805	0.627529
DENND2B	530.537	0.258233	0.117288	2.2017	0.0276866	0.561124
USP20	367.918	0.256449	0.104729	2.4487	0.0143373	0.473591
PI4KB	754.178	0.246971	0.120831	2.04393	0.0409601	0.615893
UBTF	1134.66	0.246509	0.114517	2.1526	0.0313497	0.569635
C6orf47	239.43	0.244103	0.117001	2.08633	0.0369483	0.596868
MTA2	963.563	0.242293	0.100492	2.41108	0.0159054	0.485631
DHX30	536.186	0.240719	0.119376	2.01648	0.0437502	0.627269
MTA1	432.557	0.240454	0.110556	2.17494	0.0296347	0.562841
AFG3L2	535.342	0.237241	0.0860522	2.75694	0.00583454	0.371584
NAT10	527.109	0.232259	0.112904	2.05714	0.0396727	0.609035
UQCC1	452.866	0.231196	0.115113	2.00842	0.0445983	0.627529
XPNPEP1	802.775	0.229977	0.115781	1.9863	0.0469999	0.636215
GSTK1	1181.95	0.226307	0.0990763	2.28417	0.0223613	0.537794
PBX2	1197.14	0.224	0.112932	1.98349	0.047313	0.636215
PTPN18	1213.45	0.203334	0.0933381	2.17846	0.0293715	0.562841
CLK2	852.302	0.199979	0.0947671	2.11022	0.0348397	0.584515
BAP1	712.443	0.178391	0.0839024	2.12618	0.0334887	0.577932
NDFIP1	2023.59	-0.219813	0.104406	-2.10536	0.0352596	0.587103
STX12	1051.19	-0.228112	0.103751	-2.19865	0.0279032	0.561124
PHAX	421.019	-0.230343	0.106938	-2.15398	0.0312419	0.569635
DDX50	588.517	-0.230722	0.101891	-2.2644	0.0235497	0.544607
CSNK2A1	1192.79	-0.231231	0.112189	-2.06109	0.0392947	0.608697
ERGIC2	911.168	-0.233604	0.112536	-2.07581	0.0379116	0.604389
PPP3CB	771.454	-0.254314	0.113145	-2.24769	0.0245962	0.554556
YIPF4	966.675	-0.259814	0.114036	-2.27834	0.0227061	0.537794
CCDC50	1037.64	-0.267393	0.118423	-2.25795	0.023949	0.546835
GNAQ	1130.46	-0.277136	0.133607	-2.07427	0.0380543	0.604796
PTGR1	517.105	-0.27736	0.139341	-1.99052	0.0465335	0.634807
MPV17	596.582	-0.279079	0.107991	-2.58429	0.00975808	0.421731
ZNF271P	430.036	-0.279332	0.132329	-2.11089	0.034782	0.584515
NME6	325.389	-0.279716	0.133288	-2.09858	0.0358536	0.590428
ZBTB6	251.901	-0.280191	0.130062	-2.15429	0.0312175	0.569635
NR3C1	445.468	-0.281826	0.136191	-2.06934	0.0385142	0.606504
RABL3	321.185	-0.285663	0.127455	-2.24128	0.025008	0.558003
PPP1R8	701.297	-0.291009	0.136466	-2.13246	0.032969	0.577932
ANKRA2	280.113	-0.291051	0.132225	-2.20118	0.027723	0.561124
CCSER2	495.326	-0.291176	0.146096	-1.99305	0.0462563	0.634807
PPP2R3C	429.089	-0.292433	0.14477	-2.01999	0.0433843	0.626343
TMEM126B	541.356	-0.293991	0.145711	-2.01764	0.0436292	0.627129
MIS12	356.868	-0.294746	0.134821	-2.1862	0.0288007	0.561715
MAPK8	456.466	-0.296363	0.147121	-2.01442	0.0439651	0.627269
DR1	865.027	-0.297808	0.151073	-1.97129	0.0486908	0.640794
VPS4B	1028.32	-0.298561	0.150538	-1.98329	0.0473348	0.636215
EIF2A	1200.29	-0.304808	0.119106	-2.55914	0.0104932	0.432827
ZBTB41	325.693	-0.306824	0.147985	-2.07335	0.0381401	0.604808
ALAD	789.546	-0.308406	0.155876	-1.97853	0.0478685	0.639227
ZNF136	144.676	-0.308637	0.156596	-1.97091	0.0487344	0.640842
MMGT1	550.613	-0.30969	0.135758	-2.2812	0.0225366	0.537794
ASS1	972.638	-0.309937	0.15083	-2.05487	0.0398916	0.609582
CCDC90B	570.676	-0.310308	0.136054	-2.28078	0.0225616	0.537794
GID4	208.506	-0.310897	0.132742	-2.34213	0.0191743	0.508618
FAM149B1	398.649	-0.312699	0.155586	-2.00981	0.0444509	0.627529
TWIST2	967.329	-0.316724	0.159359	-1.98749	0.0468681	0.636215
UBQLN1	1980.06	-0.316852	0.1271	-2.49294	0.0126692	0.452838
DDX59	306.054	-0.318725	0.141466	-2.25302	0.0242577	0.549725
SNX12	815.124	-0.318836	0.129643	-2.45935	0.013919	0.471617
DDI2	919.373	-0.319845	0.150639	-2.12325	0.0337325	0.577932
EIF1B	598.816	-0.322179	0.139401	-2.31116	0.020824	0.525165
RPRD1A	768.019	-0.323445	0.145978	-2.21571	0.0267117	0.561124
PPP2CB	1849.11	-0.32531	0.145579	-2.23459	0.0254444	0.559463
C3orf38	247.905	-0.325763	0.154377	-2.11018	0.0348431	0.584515
RAB22A	672.61	-0.32799	0.144896	-2.26363	0.0235968	0.544607
THAP6	218.566	-0.329221	0.159477	-2.06438	0.0389821	0.607385
DEK	1241.58	-0.331128	0.165861	-1.99642	0.0458879	0.633019
SERP1	3324.16	-0.331596	0.154188	-2.1506	0.0315079	0.569635
CREBRF	448.541	-0.331637	0.150894	-2.19781	0.0279628	0.561124
VAMP4	298.663	-0.332066	0.134402	-2.4707	0.0134849	0.467894
SYF2	934.451	-0.332689	0.169623	-1.96134	0.0498391	0.647916
YPEL5	1434	-0.333176	0.165303	-2.01554	0.043848	0.627269
TDP2	677.161	-0.333369	0.156179	-2.13453	0.0327995	0.577932
RSBN1	251.997	-0.334131	0.152165	-2.19584	0.0281031	0.561124
GINM1	1122.59	-0.334763	0.149019	-2.24644	0.0246756	0.554745
TMEM167A	2201.43	-0.334931	0.164535	-2.03562	0.041789	0.618447
GOLGA5	749.552	-0.335261	0.153378	-2.18585	0.0288265	0.561715
ZNF277	297.165	-0.335939	0.167336	-2.00757	0.0446891	0.627623
PPP1R21	558.035	-0.337506	0.160902	-2.09759	0.0359414	0.591001
CGRRF1	201.132	-0.337509	0.133131	-2.53516	0.0112396	0.440046
CCNDBP1	932.752	-0.337584	0.150239	-2.24697	0.0246419	0.554745
VMA21	578.719	-0.340564	0.13698	-2.48623	0.0129103	0.456392
PPP2R2A	645.87	-0.343256	0.161641	-2.12357	0.0337059	0.577932
SMIM10L1	229.864	-0.344192	0.160932	-2.13875	0.0324561	0.577136
CHCHD3	509.793	-0.345061	0.163373	-2.1121	0.0346776	0.584515
FAM217B	218.454	-0.345611	0.137703	-2.50983	0.012079	0.44236
CHIC2	236.089	-0.345776	0.167599	-2.06311	0.0391017	0.608697
CDC42	5277.16	-0.346142	0.163016	-2.12336	0.0337239	0.577932
ARPP19	1744.15	-0.347502	0.171844	-2.0222	0.0431558	0.624894
UBE2V2	920.947	-0.349657	0.166498	-2.10006	0.0357232	0.589888
TAX1BP3	385.466	-0.349819	0.16799	-2.08239	0.0373073	0.598918
FGFR1OP2	683.57	-0.350402	0.157227	-2.22863	0.0258383	0.561124
ZNF585A	163.237	-0.351119	0.145011	-2.42132	0.0154642	0.482992
NEK3	235.458	-0.352048	0.177411	-1.98437	0.0472152	0.636215
ORC3	351.468	-0.3521	0.147584	-2.38575	0.0170442	0.493589
RBM18	443.237	-0.3526	0.172703	-2.04166	0.0411853	0.61716
STRADB	269.46	-0.354488	0.162119	-2.18658	0.0287729	0.561715
LYRM2	492.262	-0.35466	0.155336	-2.28317	0.0224202	0.537794
CCDC25	445.765	-0.355272	0.165254	-2.14985	0.0315668	0.569635
DYNC1LI1	571.518	-0.35621	0.17425	-2.04425	0.040929	0.615875
WASL	989.173	-0.357083	0.160509	-2.2247	0.0261017	0.561124
THAP2	104.238	-0.357579	0.156131	-2.29025	0.022007	0.537794
FIG4	343.392	-0.358025	0.170612	-2.09847	0.0358632	0.590428
UTP23	287.788	-0.35803	0.175731	-2.03738	0.0416123	0.61716
C2orf42	154.712	-0.358062	0.14443	-2.47914	0.01317	0.463078
JAK2	296.546	-0.35987	0.159129	-2.2615	0.0237281	0.544607
VAMP3	1890.75	-0.360859	0.130766	-2.75958	0.00578756	0.371584
UHMK1	1476.19	-0.361567	0.167795	-2.15482	0.0311762	0.569635
PDE6D	236.934	-0.362319	0.181211	-1.99944	0.0455612	0.631511
TMEM128	372.36	-0.362417	0.167202	-2.16755	0.0301932	0.565103
FOXN3	529.474	-0.363017	0.141571	-2.56421	0.0103412	0.432827
RAB5IF	520.178	-0.363045	0.155279	-2.33801	0.0193868	0.508618
RAD18	127.746	-0.364002	0.175767	-2.07094	0.0383645	0.606111
GRAMD2B	1179.39	-0.364157	0.173523	-2.09861	0.0358513	0.590428
ACER3	512.626	-0.364277	0.17234	-2.11372	0.0345396	0.584171
DCTN4	919.341	-0.365825	0.135582	-2.69819	0.00697185	0.381787
RAP1A	1131.6	-0.367118	0.173428	-2.11683	0.034274	0.583817
WBP4	341.881	-0.367146	0.159553	-2.30109	0.0213865	0.532371
MANBAL	717.856	-0.370513	0.167758	-2.20862	0.0272009	0.561124
EXOC8	337.305	-0.370548	0.182423	-2.03126	0.0422285	0.620504
C11orf58	2320.89	-0.372243	0.15488	-2.40342	0.0162424	0.486728
LDLRAD3	276.171	-0.373537	0.169793	-2.19995	0.0278106	0.561124
YWHAQ	3813.31	-0.373941	0.1637	-2.2843	0.0223539	0.537794
PPP2CA	2072.28	-0.374474	0.156576	-2.39164	0.0167731	0.492229
PAWR	736.275	-0.374748	0.187721	-1.9963	0.0459012	0.633019
MTPN	2335.51	-0.375168	0.164813	-2.27633	0.0228264	0.539097
MMADHC	1010.24	-0.375183	0.170926	-2.195	0.0281637	0.561124
UFM1	1502.58	-0.375636	0.139605	-2.6907	0.00713017	0.382228
ACOT13	360.7	-0.375979	0.153275	-2.45297	0.0141684	0.471617
PPP3CC	408.543	-0.377394	0.17883	-2.11035	0.0348286	0.584515
WASF2	2486.25	-0.378054	0.152693	-2.4759	0.01329	0.463466
BOD1	549.096	-0.378277	0.170854	-2.21404	0.0268263	0.561124
OGFRL1	755.744	-0.380018	0.175052	-2.17089	0.0299395	0.565103
PIK3AP1	334.889	-0.380086	0.191458	-1.98522	0.0471199	0.636215
PDCD10	554.722	-0.380934	0.186971	-2.0374	0.0416098	0.61716
VIM	21823.2	-0.381977	0.179795	-2.12452	0.0336269	0.577932
NR2F2	2384.09	-0.382332	0.191272	-1.99889	0.0456203	0.631511
LIAS	226.967	-0.382822	0.152121	-2.51657	0.0118504	0.440046
UBE2W	710.459	-0.382884	0.181456	-2.11006	0.0348529	0.584515
PFN2	689.073	-0.382971	0.161469	-2.37178	0.0177024	0.496741
CARHSP1	1038.93	-0.383266	0.191722	-1.99907	0.0456007	0.631511
C14orf28	142.017	-0.383894	0.173736	-2.20963	0.0271306	0.561124
GNL2	904.891	-0.384129	0.178616	-2.15058	0.031509	0.569635
SELENOT	1382.98	-0.384131	0.173564	-2.2132	0.0268841	0.561124
RAB7A	3423.21	-0.38448	0.154128	-2.49455	0.0126116	0.452838
C5orf51	482.4	-0.384721	0.172884	-2.22531	0.0260603	0.561124
USP25	940.565	-0.385345	0.167581	-2.29946	0.0214789	0.532371
CRIPT	351.246	-0.386095	0.176257	-2.19052	0.0284865	0.561124
TMEM14A	295.637	-0.386721	0.18903	-2.04582	0.0407738	0.614956
SEC22B	1297.77	-0.386781	0.170993	-2.26197	0.0236995	0.544607
SUPT4H1	179.365	-0.387188	0.179081	-2.16208	0.0306119	0.567818
SVIL-AS1	311.456	-0.388369	0.173253	-2.24163	0.0249851	0.558003
FRS2	348.065	-0.389274	0.192963	-2.01735	0.0436586	0.627129
MEA1	752.879	-0.389278	0.178256	-2.18382	0.0289758	0.561715
EMC4	834.379	-0.389413	0.118639	-3.28233	0.00102955	0.189777
UBE2D3	4151.43	-0.389803	0.169115	-2.30496	0.021169	0.531672
ZNF568	112.053	-0.389932	0.196711	-1.98226	0.0474506	0.636586
REXO2	1690.08	-0.39009	0.149538	-2.60864	0.00909031	0.411407
CARS2	709.684	-0.390203	0.194308	-2.00817	0.0446256	0.627529
ENY2	848.935	-0.392366	0.197684	-1.98482	0.0471647	0.636215
EPC2	330.034	-0.392835	0.165414	-2.37485	0.017556	0.496735
RAMAC	198.027	-0.3936	0.187918	-2.09453	0.0362131	0.592878
ITGB1BP1	1040.05	-0.394107	0.156901	-2.51182	0.012011	0.441222
VDAC2P5	300.85	-0.396003	0.196534	-2.01494	0.0439109	0.627269
KLHL24	577.933	-0.396642	0.157058	-2.52545	0.0115551	0.440046
MAP3K2	989.191	-0.39872	0.185451	-2.15	0.0315552	0.569635
RTRAF	1389.91	-0.40031	0.193755	-2.06606	0.0388228	0.607385
ZBTB21	394.558	-0.400422	0.164248	-2.43791	0.0147724	0.477724
ZNF701	141.101	-0.401329	0.191126	-2.09982	0.0357447	0.589888
MRPS18C	251.795	-0.401408	0.182353	-2.20126	0.0277173	0.561124
DNAJC12	106.781	-0.402448	0.199082	-2.02152	0.0432264	0.624894
UBAP1	852.527	-0.405296	0.182023	-2.22662	0.0259727	0.561124
EIF4E	442.733	-0.405384	0.186626	-2.17218	0.0298423	0.564707
QSER1	342.615	-0.407892	0.198106	-2.05895	0.0394986	0.608697
MOCS2	519.635	-0.40808	0.162079	-2.51779	0.0118093	0.440046
TRAPPC2B	121.175	-0.410371	0.206665	-1.98569	0.0470682	0.636215
RAB1A	4030.95	-0.411012	0.161297	-2.54817	0.0108289	0.437124
RAB6A	2230.99	-0.412086	0.20105	-2.04967	0.0403962	0.612474
SLC25A30	390.07	-0.412277	0.180866	-2.27946	0.0226398	0.537794
RAB33B	221.652	-0.41256	0.195493	-2.11036	0.0348274	0.584515
INTS12	224.383	-0.413222	0.197088	-2.09664	0.0360257	0.591217
MRPL18	657.037	-0.41488	0.187126	-2.21711	0.0266157	0.561124
COMT	873.415	-0.415237	0.188494	-2.20292	0.0276005	0.561124
CERT1	817.496	-0.416182	0.187905	-2.21485	0.0267705	0.561124
TRIQK	665.144	-0.418862	0.17292	-2.42229	0.0154232	0.482463
GTF2A2	712.186	-0.419381	0.209739	-1.99954	0.0455497	0.631511
GNAI1	1495.5	-0.420305	0.190049	-2.21156	0.0269972	0.561124
PPP1R11	1033.17	-0.420865	0.179945	-2.33885	0.0193433	0.508618
LRIF1	248.484	-0.421063	0.17383	-2.42227	0.0154239	0.482463
ANAPC10	127.818	-0.423507	0.214203	-1.97713	0.048027	0.639684
C1D	320.813	-0.423535	0.16212	-2.61247	0.00898906	0.409667
SRP19	814.375	-0.423706	0.210907	-2.00897	0.0445405	0.627529
STARD3NL	902.338	-0.424121	0.155268	-2.73154	0.00630386	0.371584
SKA2	425.254	-0.424537	0.205237	-2.06852	0.038591	0.606787
SNRNP27	400.78	-0.425739	0.184292	-2.31013	0.0208809	0.525715
ECHDC1	935.82	-0.427473	0.151605	-2.81966	0.0048075	0.354795
COQ10B	446.978	-0.427739	0.15025	-2.84684	0.00441553	0.340736
PLEKHA3	324.837	-0.429588	0.145494	-2.95261	0.003151	0.306851
UBL3	912.793	-0.430494	0.170837	-2.51991	0.0117386	0.440046
TAF1B	241.659	-0.431397	0.188526	-2.28826	0.0221225	0.537794
ZSCAN2	62.3947	-0.431761	0.202181	-2.13551	0.032719	0.577932
FBXO8	432.03	-0.432679	0.139498	-3.10169	0.00192417	0.246736
KAT2B	402.301	-0.433834	0.155643	-2.78736	0.0053139	0.368014
PTPMT1	222.263	-0.434045	0.194051	-2.23675	0.0253024	0.55931
ABI1	1112.09	-0.434133	0.196854	-2.20535	0.0274296	0.561124
TXN	4809.47	-0.434818	0.21336	-2.03796	0.041554	0.61716
PSMA6	449.125	-0.435239	0.16487	-2.63988	0.00829347	0.397626
PARP11	154.645	-0.43607	0.182502	-2.3894	0.0168758	0.493172
RNASEH2C	761.271	-0.436549	0.206349	-2.11559	0.0343801	0.584171
NDRG1	6483.2	-0.437581	0.218187	-2.00553	0.0449062	0.628535
PDP2	122.581	-0.438269	0.198603	-2.20676	0.0273307	0.561124
ZNF274	421.195	-0.441298	0.200986	-2.19566	0.0281162	0.561124
YAF2	226.234	-0.442957	0.174527	-2.53804	0.0111474	0.440046
PAIP2	953.053	-0.444495	0.220652	-2.01446	0.0439615	0.627269
LAMTOR5	1419.15	-0.444587	0.209018	-2.12703	0.0334179	0.577932
MAP1LC3B	1883.36	-0.445765	0.1529	-2.9154	0.00355236	0.31366
MINDY3	492.24	-0.448625	0.17247	-2.60118	0.00929047	0.413681
CRNKL1	500.611	-0.449989	0.224231	-2.00681	0.0447702	0.628335
UBE2B	1128.54	-0.450164	0.192858	-2.33417	0.0195866	0.511208
TRIM23	206.956	-0.451287	0.149909	-3.0104	0.00260902	0.287671
NOP10	1058.29	-0.452121	0.162376	-2.78441	0.00536257	0.368014
GNA13	1315.96	-0.452298	0.215709	-2.0968	0.0360115	0.591217
PLP2	644.827	-0.452471	0.203024	-2.22866	0.0258365	0.561124
IDS	179.57	-0.452629	0.221273	-2.04557	0.0407991	0.614956
SMAP2	644.251	-0.452865	0.175797	-2.57606	0.00999319	0.424098
C9orf72	268.439	-0.453532	0.22848	-1.98499	0.0471452	0.636215
USP12	599.132	-0.453779	0.171767	-2.64183	0.00824586	0.397626
SBF2	426.875	-0.454162	0.207155	-2.19238	0.0283519	0.561124
MOSMO	271.516	-0.455097	0.180704	-2.51847	0.0117867	0.440046
SNHG16	581.406	-0.455284	0.227535	-2.00094	0.0453986	0.631154
ERVK3-1	174.162	-0.455808	0.17053	-2.67288	0.00752022	0.382981
UBXN2A	402.442	-0.455899	0.132497	-3.44083	0.000579935	0.161794
ARMC10	432.657	-0.455977	0.213337	-2.13736	0.0325689	0.577932
EIF1	9083.06	-0.457367	0.210136	-2.17653	0.0295159	0.562841
BAG4	348.786	-0.457676	0.208393	-2.19622	0.0280764	0.561124
KANK1	783.135	-0.458241	0.220398	-2.07915	0.0376032	0.602263
CEP135	194.769	-0.458662	0.193279	-2.37305	0.0176417	0.496741
BLOC1S6	1370.42	-0.459192	0.182527	-2.51575	0.011878	0.440046
SARAF	5856.29	-0.459358	0.211786	-2.16898	0.0300843	0.565103
LRRC58	623.474	-0.459438	0.180085	-2.55124	0.0107341	0.436613
VAPA	2279.86	-0.460542	0.175285	-2.62738	0.00860442	0.406358
NTAN1	366.216	-0.460876	0.225143	-2.04703	0.0406547	0.614956
UNG	611.64	-0.460888	0.182722	-2.52235	0.0116574	0.440046
FBXO48	65.8051	-0.461227	0.230229	-2.00334	0.0451408	0.630868
ZNF138	98.7156	-0.463826	0.220043	-2.10789	0.0350404	0.586707
FBXL3	1015.01	-0.463884	0.195561	-2.37206	0.0176891	0.496741
RB1CC1	673.721	-0.46529	0.169038	-2.75257	0.00591293	0.371584
PEX7	170.3	-0.466636	0.21235	-2.19749	0.0279857	0.561124
CDC42EP3	810.724	-0.469607	0.228388	-2.05618	0.0397656	0.609035
ZNF181	169.985	-0.470753	0.210567	-2.23564	0.0253751	0.55931
CALM2	8819.56	-0.472381	0.231496	-2.04056	0.0412943	0.61716
SLFN5	903.24	-0.472444	0.240427	-1.96502	0.049412	0.646048
IAH1	557.356	-0.47265	0.148408	-3.18481	0.00144851	0.212657
CREBL2	835.828	-0.473758	0.162842	-2.90931	0.00362229	0.31366
UBE2R2	1394.58	-0.474175	0.172377	-2.75081	0.00594477	0.371584
MTUS1	1026.93	-0.474429	0.216147	-2.19494	0.0281681	0.561124
RTL10	462.302	-0.475612	0.226488	-2.09994	0.0357339	0.589888
SMIM14	1463.06	-0.476589	0.17359	-2.74549	0.00604204	0.371584
EFL1	321.814	-0.476821	0.228207	-2.08943	0.0366694	0.596076
TMEM167B	1379.28	-0.478261	0.159273	-3.00277	0.00267536	0.287671
POLR2K	717.449	-0.480202	0.208512	-2.303	0.0212789	0.532371
ATP6V1C1	802.204	-0.480509	0.178056	-2.69864	0.00696231	0.381787
KCTD9	438.508	-0.48152	0.216022	-2.22904	0.0258115	0.561124
ISCA1	556.75	-0.483129	0.188908	-2.55748	0.0105434	0.432827
RRM1	574.807	-0.48409	0.246673	-1.96248	0.0497067	0.647916
PELO	528.034	-0.484227	0.234147	-2.06805	0.0386356	0.607026
GMFB	1393.44	-0.484446	0.165169	-2.93304	0.00335663	0.309365
YPEL2	404.755	-0.484753	0.24561	-1.97367	0.0484189	0.640529
ATG4A	271.147	-0.485672	0.154949	-3.13439	0.00172209	0.232369
TET2	541.323	-0.485829	0.204572	-2.37486	0.0175555	0.496735
ZNF528	258.162	-0.486178	0.236004	-2.06004	0.0393948	0.608697
CYTOR	290.338	-0.486866	0.193997	-2.50966	0.0120848	0.44236
FOSL2	7159.75	-0.487883	0.246935	-1.97576	0.0481821	0.640338
DENND10	344.456	-0.488473	0.165298	-2.95511	0.00312553	0.306851
ZNF880	154.615	-0.48859	0.199966	-2.44337	0.0145509	0.475107
CAST	2333.27	-0.489229	0.16909	-2.8933	0.00381217	0.314809
PIP4P2	183.597	-0.489584	0.196317	-2.49384	0.012637	0.452838
ZNF254	332.931	-0.489963	0.243462	-2.01248	0.0441695	0.627529
RRAS2	793.335	-0.490765	0.200202	-2.45134	0.0142324	0.472394
DYNLRB1	923.795	-0.498672	0.243793	-2.04547	0.0408084	0.614956
UBE2Q2	1143.59	-0.499544	0.250579	-1.99356	0.0462003	0.634807
ZCRB1	646.561	-0.500784	0.234456	-2.13594	0.0326844	0.577932
JUN	3307.28	-0.501846	0.235861	-2.12772	0.0333606	0.577932
H2BC12	319.166	-0.502147	0.182844	-2.74631	0.00602695	0.371584
GNG5	748.97	-0.503182	0.242871	-2.07181	0.0382836	0.605644
C1GALT1	594.088	-0.503814	0.233694	-2.15587	0.0310938	0.569635
STXBP1	632.778	-0.505975	0.207825	-2.43462	0.0149076	0.479316
KIAA1586	168.95	-0.506591	0.238521	-2.12389	0.0336795	0.577932
MAPK6	1234.1	-0.507802	0.253634	-2.00211	0.0452731	0.630868
RNF11	1321.31	-0.509204	0.211552	-2.40699	0.0160844	0.486728
CCNG2	1448.09	-0.511471	0.237761	-2.1512	0.0314608	0.569635
RALA	869.888	-0.512801	0.174075	-2.94586	0.00322054	0.307842
DCTN6	781.433	-0.513703	0.154668	-3.32132	0.000895937	0.180792
SMYD3	131.507	-0.515043	0.258999	-1.98859	0.0467462	0.635848
C18orf32	223.843	-0.519255	0.20476	-2.53592	0.0112153	0.440046
CD99P1	61.1929	-0.519816	0.249408	-2.0842	0.0371416	0.598023
STX7	1140.39	-0.52001	0.160501	-3.23992	0.00119563	0.20134
PID1	1109.34	-0.52194	0.242784	-2.14982	0.0315698	0.569635
OTUD6B-AS1	417.093	-0.522205	0.230231	-2.26818	0.0233183	0.54279
LINC-PINT	229.461	-0.522808	0.223286	-2.34143	0.01921	0.508618
TBCA	1424.33	-0.522888	0.221281	-2.36301	0.0181273	0.499034
MED10	506.206	-0.522925	0.158208	-3.3053	0.000948732	0.184569
SERPINB8	228.656	-0.523901	0.215935	-2.42619	0.0152581	0.480922
GPR137B	418.716	-0.523942	0.246832	-2.12267	0.0337818	0.578297
MFSD11	408.962	-0.528232	0.236934	-2.22945	0.0257839	0.561124
ZNF415	155.912	-0.529194	0.224715	-2.35496	0.0185248	0.50521
RNF13	1098.41	-0.529454	0.246649	-2.14659	0.031826	0.56986
KBTBD3	87.372	-0.531177	0.242348	-2.1918	0.0283941	0.561124
AK6	316.448	-0.532015	0.189342	-2.80982	0.00495699	0.357822
ARL4A	197.743	-0.534003	0.17357	-3.07658	0.0020939	0.254286
ETFRF1	222.764	-0.534088	0.228242	-2.34001	0.0192832	0.508618
ZC2HC1A	339.398	-0.53724	0.258493	-2.07836	0.0376766	0.602972
NFU1	528.457	-0.537677	0.191082	-2.81386	0.00489509	0.3571
HAND2	7603.85	-0.537789	0.263176	-2.04346	0.0410071	0.616151
SNX10	1285.04	-0.538009	0.271174	-1.984	0.0472559	0.636215
ALOX5	145.761	-0.539115	0.235304	-2.29114	0.0219555	0.537794
ZNF667-AS1	170.534	-0.540014	0.271827	-1.98661	0.0469657	0.636215
CREG1	3045.06	-0.540747	0.271682	-1.99037	0.0465506	0.634807
APBB1IP	391.781	-0.540854	0.214677	-2.51939	0.0117559	0.440046
CLIP4	459.012	-0.542469	0.220111	-2.46453	0.0137194	0.470272
RIN2	890.844	-0.544329	0.268775	-2.02522	0.0428443	0.623779
TMED8	593.006	-0.545468	0.240926	-2.26405	0.0235712	0.544607
SBDS	2178.58	-0.546881	0.195938	-2.79109	0.00525315	0.368014
CAMSAP2	778.432	-0.547846	0.26648	-2.05586	0.039796	0.609035
SNRPG	453.731	-0.547874	0.248445	-2.20522	0.0274389	0.561124
NDUFA4	2622.06	-0.550086	0.243575	-2.25838	0.023922	0.546835
COPS2	1230.39	-0.552428	0.162296	-3.40383	0.000664485	0.167217
SENP8	73.1004	-0.552817	0.258474	-2.13877	0.032454	0.577136
ANAPC13	1015.27	-0.553474	0.21256	-2.60385	0.00921818	0.413062
IFTAP	160.726	-0.55356	0.233851	-2.36715	0.0179255	0.496741
BORCS7	456.224	-0.553772	0.21446	-2.58217	0.00981804	0.42316
SBDSP1	250.515	-0.55446	0.239431	-2.31574	0.0205723	0.523048
SNAP29	801.828	-0.55483	0.166653	-3.32925	0.000870792	0.180792
RHEBP1	54.2198	-0.556553	0.250464	-2.22209	0.0262774	0.561124
GHR	56.2855	-0.556698	0.278017	-2.00239	0.045243	0.630868
PDK1	342.3	-0.557328	0.271264	-2.05456	0.0399213	0.609582
VPS37A	680.46	-0.557732	0.232914	-2.39458	0.0166393	0.492229
SETD7	1742.47	-0.558041	0.243485	-2.2919	0.0219117	0.537794
INSIG2	572.069	-0.558865	0.213262	-2.62056	0.00877867	0.406358
PDE10A	370.456	-0.559285	0.263015	-2.12644	0.0334665	0.577932
EIF4HP1	100.393	-0.565632	0.242185	-2.33553	0.0195156	0.51
ARL8B	1819.56	-0.56808	0.232761	-2.44062	0.014662	0.475582
PDZD2	528.729	-0.56989	0.247368	-2.30382	0.021233	0.532371
NMRK1	749.07	-0.570849	0.214097	-2.66631	0.00766897	0.384226
UBE2V1	215.307	-0.571136	0.239684	-2.38287	0.0171782	0.493894
VEGFA	4076.9	-0.572532	0.274734	-2.08395	0.0371646	0.598023
ELL2	1261.03	-0.574058	0.275028	-2.08727	0.0368636	0.596627
SNX24	379.685	-0.575845	0.261333	-2.20349	0.02756	0.561124
GABARAP	2037.3	-0.577055	0.204438	-2.82264	0.00476307	0.354795
RNF152	661.25	-0.579659	0.229602	-2.52462	0.0115824	0.440046
BACH1	598.088	-0.582573	0.20634	-2.82337	0.00475218	0.354795
HERC6	331.646	-0.585813	0.272796	-2.14744	0.0317583	0.569635
IFI44	303.828	-0.586092	0.293946	-1.99387	0.0461658	0.634807
MDP1	39.2432	-0.588099	0.235196	-2.50047	0.012403	0.448377
ZBTB38	1414.46	-0.589444	0.211816	-2.78281	0.00538902	0.368014
AKIRIN2	694.679	-0.590758	0.159405	-3.70601	0.00021055	0.117481
LINC01128	215.798	-0.590947	0.255585	-2.31213	0.0207704	0.525165
KIAA1328	87.1557	-0.590984	0.232314	-2.5439	0.0109623	0.438597
EXOC6B	513.538	-0.592886	0.245725	-2.41281	0.0158302	0.485537
ABHD17B	287.102	-0.593814	0.241102	-2.46291	0.0137813	0.470272
RBMS1	2913.69	-0.595475	0.221509	-2.68827	0.00718243	0.382228
USP38	589.168	-0.595594	0.244701	-2.43396	0.0149346	0.479316
RETREG1	1316.95	-0.598834	0.296874	-2.01713	0.0436818	0.627129
EML1	450.095	-0.600339	0.280663	-2.139	0.0324354	0.577136
LY96	126.715	-0.600701	0.217518	-2.76162	0.00575161	0.371584
MT-ND5	40252.7	-0.60223	0.30717	-1.96058	0.0499285	0.647916
HOMER1	410.813	-0.603192	0.252686	-2.38712	0.0169812	0.493589
DUSP1	5838.73	-0.605706	0.244477	-2.47756	0.0132283	0.463078
C2orf76	143.951	-0.608204	0.242668	-2.50632	0.0121994	0.444193
NOP14-AS1	167.053	-0.609551	0.219294	-2.7796	0.00544255	0.368014
CDA	191.179	-0.61028	0.299423	-2.03819	0.0415312	0.61716
E2F6	187.469	-0.610548	0.207358	-2.94441	0.00323573	0.307842
RAB31	2622.12	-0.616086	0.286858	-2.1477	0.0317375	0.569635
RAD23B	4766.67	-0.62339	0.207313	-3.00699	0.00263845	0.287671
MAFB	334.189	-0.625229	0.287303	-2.1762	0.0295406	0.562841
LNPK	595.418	-0.626722	0.274123	-2.28628	0.0222376	0.537794
SMIM30	655.023	-0.631368	0.23984	-2.63246	0.00847687	0.403237
MAPK14	1663.01	-0.632359	0.28491	-2.2195	0.0264525	0.561124
NCK1-DT	44.4394	-0.634339	0.297442	-2.13264	0.0329539	0.577932
ALDH1A1	2293.4	-0.637696	0.223339	-2.85528	0.00429987	0.337532
FHL1	679.445	-0.638275	0.216938	-2.94219	0.00325896	0.308629
RAB30	116.492	-0.641957	0.244278	-2.62797	0.00858955	0.406358
DLGAP1-AS1	82.7081	-0.64505	0.327039	-1.97239	0.0485647	0.640651
CAPN7	612.421	-0.647808	0.19469	-3.32738	0.000876654	0.180792
STX11	105.347	-0.64842	0.315848	-2.05295	0.0400777	0.609731
NEBL	121.036	-0.650984	0.29669	-2.19415	0.0282243	0.561124
SEPTIN10	1035.93	-0.652905	0.199616	-3.27081	0.00107242	0.190862
SEPTIN7P2	604.976	-0.653127	0.292883	-2.23	0.0257476	0.561124
GAS1RR	65.1841	-0.658568	0.296568	-2.22063	0.0263758	0.561124
MAP3K5	2738.22	-0.658607	0.333481	-1.97495	0.048274	0.640529
GNG10	175.21	-0.660532	0.300461	-2.19839	0.027921	0.561124
ODAD3	133.002	-0.664492	0.326849	-2.03302	0.0420504	0.619209
SLC7A8	1771.48	-0.665766	0.332471	-2.00248	0.045233	0.630868
DENND5B	158.681	-0.665906	0.272876	-2.44033	0.014674	0.475582
CTBS	294.723	-0.667188	0.27028	-2.46851	0.0135678	0.468408
BRF2	107.154	-0.668501	0.310329	-2.15417	0.0312268	0.569635
CRIM1	1784.14	-0.671615	0.297613	-2.25667	0.0240286	0.546936
SAP30	138.049	-0.672506	0.244403	-2.75163	0.00593001	0.371584
NCK1	627.231	-0.673938	0.205259	-3.28335	0.00102582	0.189777
FYB1	565.577	-0.679868	0.255879	-2.65699	0.00788416	0.392213
TPGS2	974.832	-0.681582	0.2522	-2.70255	0.00688105	0.380856
GOLGA4-AS1	33.8803	-0.684805	0.273172	-2.50686	0.0121809	0.444193
SPRYD7	238.823	-0.686037	0.237054	-2.89401	0.00380352	0.314809
PGRMC2	2987.94	-0.686257	0.325881	-2.10585	0.0352173	0.587103
CCR5	98.4552	-0.687266	0.287218	-2.39283	0.0167188	0.492229
APOC1	608.183	-0.687524	0.305764	-2.24855	0.0245414	0.55433
TNFSF13B	98.7951	-0.69247	0.25379	-2.72852	0.00636191	0.371584
GBE1	807.611	-0.693373	0.322937	-2.14708	0.0317865	0.569647
MRPL33	1281.51	-0.69429	0.248324	-2.7959	0.00517554	0.367179
USP46	595.713	-0.697732	0.334901	-2.0834	0.0372151	0.598369
C1orf198	478.898	-0.698963	0.300553	-2.32559	0.0200403	0.515382
LETM2	113.835	-0.699169	0.27149	-2.5753	0.0100153	0.424098
CLIP3	398.855	-0.701225	0.285752	-2.45396	0.0141291	0.471617
DPH3	842.672	-0.703373	0.338808	-2.07602	0.0378918	0.604389
PBX3	281.891	-0.706286	0.263618	-2.6792	0.00737989	0.382228
KIAA1549	314.579	-0.707325	0.359462	-1.96773	0.0490987	0.643177
CCDC69	1181.33	-0.710152	0.295441	-2.4037	0.0162299	0.486728
TBX3	1158.37	-0.711349	0.300885	-2.36419	0.0180697	0.498729
TMEM182	49.7461	-0.713226	0.291894	-2.44345	0.0145477	0.475107
KIAA0040	2176.62	-0.715408	0.352844	-2.02755	0.0426065	0.62304
TIFA	156.294	-0.718815	0.265201	-2.71046	0.00671904	0.376942
LYN	1703.56	-0.722066	0.216778	-3.33089	0.000865678	0.180792
AIFM2	304.284	-0.728706	0.305938	-2.38188	0.0172247	0.493894
LGALS8	714.177	-0.729204	0.246648	-2.95646	0.00311194	0.306851
C4orf46	183.939	-0.731803	0.257518	-2.84176	0.00448659	0.343058
CLDN23	75.1309	-0.731908	0.335925	-2.17879	0.0293475	0.562841
PGD	1446.59	-0.733452	0.27057	-2.71077	0.00671276	0.376942
COX7A1	716.182	-0.734071	0.322018	-2.2796	0.0226315	0.537794
SDAD1P1	20.0601	-0.73615	0.349711	-2.10502	0.0352892	0.587103
OSMR-AS1	23.0147	-0.73679	0.347283	-2.12158	0.0338727	0.578883
UBE2D1	675.846	-0.738013	0.248756	-2.96682	0.00300902	0.306016
WDR86-AS1	390.553	-0.744753	0.367603	-2.02597	0.0427679	0.623779
LINC01116	28.502	-0.748704	0.375368	-1.99459	0.0460879	0.634324
RAI2	642.305	-0.751892	0.262804	-2.86103	0.00422266	0.335295
SNRPGP10	70.5795	-0.752726	0.31821	-2.3655	0.0180058	0.49763
BRD7P2	20.6104	-0.753036	0.337846	-2.22893	0.0258185	0.561124
BABAM2	1292.09	-0.753548	0.233966	-3.22076	0.00127853	0.204727
BNIP3	1690.78	-0.753705	0.344546	-2.18753	0.0287038	0.561715
MAP1LC3B2	72.4206	-0.753855	0.316574	-2.38129	0.0172523	0.493998
LGALS3	6990.87	-0.754577	0.277568	-2.71853	0.00655725	0.373962
AMPD3	405.699	-0.75504	0.355508	-2.12383	0.0336841	0.577932
NAA20	1344.46	-0.756226	0.238479	-3.17104	0.00151895	0.217769
COX20	176.474	-0.756747	0.33517	-2.2578	0.023958	0.546835
RAP1BL	137.197	-0.758264	0.348901	-2.17329	0.0297581	0.564148
SYT12	177.97	-0.759287	0.355519	-2.13572	0.0327026	0.577932
MCFD2	3496.13	-0.760015	0.320118	-2.37417	0.0175884	0.496735
MDFIC	847.479	-0.760661	0.268696	-2.83093	0.00464127	0.349926
RBBP6	1638.41	-0.761186	0.278777	-2.73045	0.00632475	0.371584
BMP2K	99.6957	-0.768752	0.258258	-2.97668	0.00291387	0.302772
AMN1	53.2875	-0.77158	0.336711	-2.29152	0.0219334	0.537794
RHEB	1458.59	-0.77342	0.216508	-3.57226	0.00035392	0.127795
CPXM2	244.436	-0.773914	0.348246	-2.22232	0.0262616	0.561124
RPL23AP7	107.042	-0.775864	0.26843	-2.89038	0.00384773	0.31648
TCAF2	96.4577	-0.777654	0.365778	-2.12603	0.0335009	0.577932
MTND2P28	2474.76	-0.784045	0.35278	-2.22248	0.026251	0.561124
EPDR1	1008.87	-0.78421	0.356783	-2.198	0.0279488	0.561124
MXRA7	6177.62	-0.785267	0.293948	-2.67145	0.00755246	0.382981
BNIP3L	2478.63	-0.787546	0.184309	-4.27296	1.92891e-05	0.049778
PKIG	1465.91	-0.793278	0.238671	-3.32373	0.000888225	0.180792
CFL2	1218.51	-0.795047	0.212024	-3.7498	0.000176977	0.110205
RAP1B	3663.57	-0.800595	0.29344	-2.72831	0.00636604	0.371584
BASP1	4240.08	-0.801798	0.218721	-3.66585	0.000246521	0.118359
HSDL2	775.62	-0.803481	0.291625	-2.75518	0.00586597	0.371584
CHPT1	565.097	-0.817278	0.226939	-3.60132	0.000316607	0.122418
FCGR3A	822.774	-0.826394	0.293565	-2.81503	0.00487733	0.357065
SMIM3	287.135	-0.827042	0.349158	-2.36868	0.0178519	0.496741
DIPK1A	798.404	-0.83074	0.352967	-2.35359	0.018593	0.505736
INKA2	235.101	-0.83088	0.417158	-1.99176	0.0463971	0.634807
CLMP	2194.33	-0.833606	0.374085	-2.22839	0.0258546	0.561124
MOSPD1	355.983	-0.834142	0.282707	-2.95055	0.00317205	0.307451
FKBP1B	160.607	-0.840277	0.350933	-2.39441	0.0166471	0.492229
RDH10	1226.74	-0.840294	0.284231	-2.95638	0.00311277	0.306851
ZNF232-AS1	44.909	-0.85141	0.322019	-2.64398	0.00819381	0.397281
RHEBP2	376.102	-0.856608	0.212174	-4.03729	5.4072e-05	0.0744211
TMX3	1870.99	-0.85732	0.391352	-2.19066	0.0284764	0.561124
MOSPD2	578.307	-0.85849	0.359237	-2.38976	0.0168596	0.493172
SMOX	1010.1	-0.859502	0.434884	-1.9764	0.0481099	0.639967
LINC01426	28.5874	-0.860937	0.392269	-2.19476	0.0281808	0.561124
SLC35D1	765.153	-0.863552	0.390043	-2.21399	0.0268294	0.561124
PAPSS2	2185.84	-0.867761	0.353488	-2.45486	0.0140941	0.471617
MIR4435-2HG	855.552	-0.870407	0.23614	-3.68597	0.00022783	0.118359
GLUL	18411	-0.870701	0.357686	-2.43426	0.0149222	0.479316
ABLIM3	1184.71	-0.87076	0.381581	-2.28198	0.0224908	0.537794
TBC1D4	850.281	-0.872648	0.379156	-2.30155	0.0213604	0.532371
RHOB	6144.49	-0.878224	0.347314	-2.52862	0.0114513	0.440046
ADAMTS9-AS2	29.2059	-0.880341	0.265033	-3.32163	0.000894932	0.180792
ABTB2	683.199	-0.884967	0.433965	-2.03926	0.0414243	0.61716
PHYHIP	290.541	-0.885088	0.382827	-2.31198	0.0207789	0.525165
TFRC	1700.09	-0.887663	0.409461	-2.16788	0.0301679	0.565103
LINC01094	104.78	-0.890675	0.307602	-2.89554	0.00378506	0.314809
LEPROTL1	1022.15	-0.89465	0.308646	-2.89863	0.00374797	0.314809
TGFBR1	2144.04	-0.895609	0.422207	-2.12126	0.0339002	0.578883
HSD17B14	217.315	-0.895991	0.34854	-2.5707	0.0101493	0.428491
RPS6KA6	38.4047	-0.897065	0.401074	-2.23665	0.025309	0.55931
PIP5K1B	76.7768	-0.898794	0.324133	-2.77292	0.0055556	0.368795
H1-2	970.292	-0.900774	0.337274	-2.67075	0.0075682	0.382981
ZNF117	467.972	-0.902	0.321824	-2.80277	0.00506657	0.363192
SYDE2	23.4822	-0.904495	0.386716	-2.33892	0.0193398	0.508618
C19orf38	15.222	-0.904885	0.425823	-2.12502	0.0335846	0.577932
MAP3K4-AS1	268.97	-0.905162	0.284045	-3.18668	0.00143915	0.212657
C11orf96	912.651	-0.90711	0.265137	-3.42128	0.000623263	0.164965
SYTL4	333.947	-0.908303	0.432505	-2.1001	0.0357203	0.589888
LBH	598.565	-0.909828	0.45137	-2.01571	0.0438308	0.627269
JAM2	687.644	-0.918136	0.43633	-2.10422	0.0353591	0.58728
PHLDB2	1764.88	-0.918195	0.420696	-2.18256	0.0290679	0.562425
FAM89A	1386.04	-0.919598	0.33273	-2.76379	0.00571338	0.371584
CSTA	41.3295	-0.923311	0.382055	-2.4167	0.015662	0.484772
RRAGD	169.439	-0.923733	0.380901	-2.42513	0.0153031	0.481604
TMEM170B	92.2831	-0.924339	0.316653	-2.91909	0.00351053	0.31366
MT-ND4L	7661.04	-0.925026	0.435352	-2.12477	0.0336054	0.577932
RELA-DT	24.823	-0.927299	0.346258	-2.67805	0.00740512	0.382228
ABHD5	1149.8	-0.928302	0.351725	-2.63929	0.00830809	0.397626
LINC01137	61.9392	-0.929313	0.385536	-2.41044	0.0159332	0.485631
LINC00884	45.9189	-0.930168	0.471327	-1.97351	0.0484374	0.640529
EAF1	512.793	-0.931047	0.331133	-2.8117	0.00492803	0.357822
PPFIA1	1679.03	-0.931638	0.421773	-2.20886	0.0271844	0.561124
UGDH	2250.16	-0.933373	0.384556	-2.42715	0.0152182	0.480922
GLRX	3903	-0.93856	0.465558	-2.01599	0.0438013	0.627269
BST1	252.277	-0.93873	0.358787	-2.6164	0.00888628	0.408591
MTHFS	290.862	-0.938824	0.297363	-3.15717	0.00159309	0.222225
PPDPF	1273.73	-0.939211	0.441784	-2.12595	0.0335074	0.577932
RAB11FIP1	631.139	-0.942054	0.457563	-2.05885	0.0395086	0.608697
TSPAN5	1074.04	-0.944778	0.415001	-2.27657	0.022812	0.539097
RAPH1	69.1722	-0.948258	0.408044	-2.32391	0.0201303	0.516261
APOO	781.74	-0.954265	0.433559	-2.201	0.0277359	0.561124
GALNT15	1360.87	-0.957152	0.458231	-2.0888	0.036726	0.596076
MTND4P12	61.9016	-0.959599	0.477659	-2.00896	0.044541	0.627529
MRPS6	1327.26	-0.960646	0.291881	-3.29122	0.000997534	0.188594
ABLIM2	168.054	-0.962441	0.481821	-1.99751	0.0457701	0.632479
LINC01197	75.261	-0.965638	0.401599	-2.40448	0.0161953	0.486728
CXXC4	13.9415	-0.966796	0.492774	-1.96195	0.0497687	0.647916
EMC1-AS1	13.4924	-0.971534	0.397687	-2.44296	0.0145673	0.475107
SLC49A4	410.059	-0.973138	0.35595	-2.73392	0.00625849	0.371584
RPL23AP82	228.596	-0.974385	0.277099	-3.51638	0.000437475	0.136843
LDLR	1347.32	-0.974613	0.448882	-2.1712	0.0299161	0.565103
STON2	166.432	-0.984499	0.338447	-2.90887	0.0036274	0.31366
MALINC1	46.454	-0.986864	0.379135	-2.60293	0.00924299	0.413062
DUXAP9	21.1725	-0.988085	0.464341	-2.12793	0.033343	0.577932
STAR	93.2926	-0.991557	0.430654	-2.30245	0.0213099	0.532371
RSAD2	76.9592	-0.993016	0.488109	-2.03442	0.0419097	0.619013
GADD45G	621.913	-0.993567	0.420569	-2.36244	0.0181553	0.49909
ING1	1308.35	-0.99484	0.394203	-2.52368	0.0116135	0.440046
RAB18	2911.41	-1.00198	0.336938	-2.9738	0.00294137	0.303622
CCN6	13.7829	-1.00894	0.507642	-1.98751	0.0468659	0.636215
WNT3	93.6107	-1.01016	0.414415	-2.43757	0.0147864	0.477724
CSF3R	802.766	-1.01243	0.474977	-2.13154	0.0330448	0.577932
DDHD1	753.86	-1.01448	0.401548	-2.52643	0.011523	0.440046
FTL	20384.6	-1.01635	0.418182	-2.43039	0.0150825	0.479782
CD160	11.1943	-1.02247	0.518704	-1.97121	0.0486997	0.640794
BOLA2-SMG1P6	21.2959	-1.02459	0.374556	-2.73546	0.00622924	0.371584
HERC3	42.8812	-1.03308	0.405089	-2.55025	0.0107646	0.436613
PLA2G7	856.771	-1.03907	0.512589	-2.0271	0.0426517	0.62304
FOS	4514.05	-1.04924	0.502306	-2.08884	0.0367217	0.596076
RASGRP2	1099.6	-1.05231	0.451081	-2.33287	0.0196551	0.511985
ZNF658B	12.1789	-1.05353	0.523423	-2.01277	0.0441386	0.627529
HAMP	61.4352	-1.05386	0.36113	-2.91821	0.00352042	0.31366
NNAT	59.1841	-1.05418	0.44448	-2.37171	0.0177059	0.496741
STAMBPL1	241.048	-1.05437	0.375204	-2.81012	0.00495232	0.357822
LINC00924	31.5172	-1.06343	0.539354	-1.97167	0.0486472	0.640794
FTH1	20305.3	-1.06719	0.402647	-2.65044	0.0080386	0.397026
APBB2	1174.2	-1.06734	0.349615	-3.0529	0.00226644	0.267375
GAS1	5092.39	-1.07183	0.358506	-2.9897	0.00279252	0.295649
MT-TP	834.191	-1.07818	0.490927	-2.1962	0.0280775	0.561124
RNF39	48.8302	-1.07931	0.393546	-2.74254	0.00609669	0.371584
TRMT44	572.45	-1.08103	0.317944	-3.40007	0.000673686	0.167217
DGKI	14.8701	-1.10307	0.502583	-2.1948	0.0281783	0.561124
XG	133.301	-1.10839	0.468141	-2.36765	0.0179017	0.496741
FXYD1	90.9467	-1.114	0.467649	-2.38212	0.0172132	0.493894
PDCD6IP-DT	110.781	-1.11839	0.356653	-3.1358	0.00171387	0.232369
WNT4	844.198	-1.12084	0.471886	-2.37524	0.0175374	0.496735
FADS1	1005.67	-1.12109	0.425623	-2.63399	0.00843878	0.402352
CLCN3P1	9.25634	-1.12503	0.492178	-2.28582	0.022265	0.537794
ZNF426-DT	16.5231	-1.13784	0.401697	-2.83257	0.00461752	0.349926
MFSD2B	196.264	-1.14822	0.493754	-2.32548	0.0200461	0.515382
COX20P1	5.23777	-1.14991	0.568773	-2.02174	0.0432036	0.624894
SNAP91	114.117	-1.15227	0.399294	-2.88577	0.00390457	0.318983
SLC40A1	6361.79	-1.15319	0.317222	-3.63528	0.000277677	0.122418
ERV3-1	156.266	-1.15543	0.422299	-2.73604	0.00621828	0.371584
IGSF21	11.9234	-1.16029	0.524984	-2.21015	0.0270951	0.561124
LGR4	1918.27	-1.16099	0.426064	-2.72492	0.00643162	0.372547
TCAF2P1	8.60767	-1.16604	0.532004	-2.19179	0.0283944	0.561124
CAB39L	2175.07	-1.16845	0.445172	-2.62472	0.00867202	0.406358
SLC2A5	111.568	-1.16882	0.512211	-2.28192	0.0224942	0.537794
IL1B	972.096	-1.17303	0.501691	-2.33816	0.0193791	0.508618
ZNF66	8.49089	-1.17377	0.488361	-2.40349	0.0162393	0.486728
SKA1	63.4982	-1.17387	0.515	-2.27935	0.0226463	0.537794
ST6GALNAC2	192.347	-1.17716	0.406611	-2.89505	0.00379099	0.314809
ZNF208	50.4609	-1.18583	0.393536	-3.01326	0.00258453	0.287671
IL1A	108.782	-1.18729	0.458675	-2.58851	0.00963918	0.419833
CPEB4	969.986	-1.19258	0.407996	-2.92302	0.00346651	0.31366
PCDH20	41.163	-1.19936	0.600739	-1.99648	0.0458818	0.633019
ZNF516-DT	12.1531	-1.20477	0.527734	-2.28291	0.0224356	0.537794
RGCC	5301.79	-1.206	0.548015	-2.20066	0.0277601	0.561124
LINC02384	143.414	-1.2061	0.534863	-2.25496	0.0241356	0.548162
NDUFB4P11	26.8662	-1.20624	0.463418	-2.60291	0.00924363	0.413062
IL18R1	121.154	-1.2082	0.4911	-2.46019	0.0138863	0.471617
ELL2P1	6.49262	-1.20908	0.51198	-2.36158	0.018197	0.499571
EFEMP1	2954.69	-1.2114	0.372211	-3.25461	0.00113547	0.19699
DCN	96116.1	-1.21497	0.528377	-2.29943	0.0214805	0.532371
TAFA2	35.5449	-1.21689	0.504405	-2.41253	0.0158424	0.485537
WFDC3	7.7969	-1.22263	0.572161	-2.13686	0.0326098	0.577932
LINC00706	16.2273	-1.22437	0.512758	-2.38781	0.0169493	0.493538
CLECL1	30.6224	-1.24659	0.62154	-2.00565	0.0448936	0.628535
FTH1P8	23.1718	-1.24946	0.528768	-2.36297	0.0181291	0.499034
CD8A	81.4603	-1.25392	0.529859	-2.36652	0.0179563	0.496928
BNIP3P1	16.2143	-1.25701	0.499999	-2.51402	0.0119363	0.440046
PRLR	6463.49	-1.26134	0.572724	-2.20236	0.0276401	0.561124
PAMR1	2375.01	-1.26242	0.526596	-2.39733	0.0165153	0.489881
WNT5A-AS1	15.5833	-1.27192	0.610319	-2.08402	0.0371581	0.598023
CCR5AS	12.6518	-1.27604	0.381089	-3.34841	0.000812754	0.180792
CLEC2D	800.117	-1.27637	0.481736	-2.64953	0.00806044	0.397155
RAPSN	7.24188	-1.27757	0.527927	-2.41998	0.0155214	0.48376
LRIG2-DT	5.18238	-1.28706	0.649542	-1.9815	0.0475357	0.637257
INMT	75.3951	-1.28987	0.427344	-3.01835	0.00254155	0.285165
PRUNE2	1906.09	-1.29224	0.399248	-3.23668	0.00120931	0.20134
CST11	25.7084	-1.30152	0.642742	-2.02495	0.0428721	0.623779
FLJ31356	32.0305	-1.3107	0.482032	-2.71912	0.00654558	0.373962
ST18	5.55142	-1.32453	0.659294	-2.00901	0.0445361	0.627529
IDH1-AS1	9.07056	-1.32514	0.559359	-2.36903	0.0178349	0.496741
Y_RNA	4.59041	-1.32747	0.588381	-2.25615	0.0240615	0.547082
KRT34	30.4909	-1.34494	0.6094	-2.207	0.0273143	0.561124
LINC02035	370.666	-1.35448	0.605358	-2.23749	0.0252543	0.55931
C1QTNF7	75.5612	-1.35786	0.444532	-3.05458	0.00225378	0.267375
LINC01119	19.6902	-1.36411	0.535099	-2.54928	0.0107947	0.436973
PRIMA1	124.531	-1.37261	0.461196	-2.9762	0.00291847	0.302772
NR4A1AS	10.8832	-1.37584	0.605835	-2.27098	0.023148	0.541825
CITED2	6438.04	-1.37806	0.3582	-3.84719	0.000119479	0.0973492
TH	16.1132	-1.37909	0.668631	-2.06256	0.0391545	0.608697
CRYGN	160.192	-1.37918	0.671573	-2.05366	0.0400089	0.609582
MYPN	11.1483	-1.38119	0.421575	-3.27625	0.00105196	0.190506
IFI44L	266.304	-1.39977	0.486931	-2.87468	0.00404434	0.327433
TNFRSF21	1734.49	-1.40669	0.494426	-2.8451	0.00443971	0.340736
GOLGA8M	7.74273	-1.40903	0.621626	-2.26669	0.0234092	0.544238
PNMA8A	59.7597	-1.40995	0.648714	-2.17345	0.0297466	0.564148
ATG9B	1119.63	-1.41234	0.469481	-3.0083	0.00262717	0.287671
VPS11-DT	4.37141	-1.41367	0.691244	-2.04511	0.0408445	0.61505
LIMCH1	421.059	-1.43336	0.390198	-3.67342	0.000239324	0.118359
LINP1	98.5024	-1.44468	0.642213	-2.24953	0.0244785	0.553515
TIMP4	29.1102	-1.45822	0.565243	-2.57981	0.00988554	0.424098
DDX50P1	3.38443	-1.46895	0.713354	-2.05922	0.0394734	NA
LAYN	401.436	-1.46979	0.46191	-3.18199	0.00146269	0.212657
ATG12P1	4.18204	-1.47061	0.723796	-2.03181	0.0421732	0.620132
MIR548A1HG	4.61404	-1.47253	0.75011	-1.96308	0.0496367	0.647756
SEMA3C	493.255	-1.4729	0.671859	-2.19228	0.0283595	0.561124
SLC5A3	2637.41	-1.47303	0.50796	-2.89989	0.00373298	0.314809
ASIC4	5.30441	-1.47369	0.621823	-2.36995	0.0177903	0.496741
ADAM28	303.286	-1.47849	0.472894	-3.12647	0.0017692	0.232733
SERPIND1	11.2033	-1.49516	0.469028	-3.18778	0.0014337	0.212657
EPHA7	7.2789	-1.49874	0.697356	-2.14917	0.0316209	0.569635
SERPINB2	854.812	-1.49911	0.466301	-3.21491	0.00130487	0.204727
PRH2	3.07537	-1.51353	0.72604	-2.08463	0.0371028	NA
FTLP3	13.3188	-1.52933	0.591834	-2.58406	0.00976447	0.421731
FABP4	31.8012	-1.53048	0.778261	-1.96653	0.049237	0.644576
EGR1	987.178	-1.53179	0.514226	-2.97883	0.00289349	0.302772
ATP8A2	210.484	-1.54081	0.686564	-2.24424	0.0248171	0.556296
ISL1	8.80619	-1.54213	0.656844	-2.34778	0.0188856	0.508618
CASP5	3.0563	-1.54679	0.725851	-2.131	0.0330891	NA
MAP3K20-AS1	5.42992	-1.54948	0.617562	-2.50902	0.0121065	0.442369
RPL29P24	3.27838	-1.55403	0.706364	-2.20004	0.0278043	NA
MRPS31P5	9.61163	-1.56136	0.548516	-2.84651	0.00442015	0.340736
ADAMTS5	5836.97	-1.57822	0.531857	-2.96738	0.00300353	0.306016
MUSK	4.56705	-1.58317	0.716029	-2.21105	0.0270326	0.561124
TRPM1	4.68586	-1.59331	0.709351	-2.24615	0.0246941	0.554745
LINC01016	8.56918	-1.59599	0.684193	-2.33266	0.019666	0.511985
CCDC73	19.7785	-1.61161	0.718351	-2.24348	0.0248658	0.556783
LINC01879	7.63795	-1.61466	0.759612	-2.12563	0.0335339	0.577932
CLEC5A	58.2172	-1.62974	0.788895	-2.06585	0.0388423	0.607385
C1QTNF1-AS1	69.4294	-1.65604	0.443243	-3.73618	0.000186834	0.110205
CCL8	195.935	-1.66009	0.709754	-2.33896	0.0193375	0.508618
LINC02489	15.8732	-1.66152	0.508593	-3.2669	0.00108733	0.191863
LINC01600	2.9258	-1.66179	0.786165	-2.11379	0.0345329	NA
SLC31A2	81.8346	-1.67155	0.55649	-3.00373	0.00266688	0.287671
PWRN1	10.6016	-1.69813	0.674078	-2.5192	0.0117623	0.440046
FTH1P23	4.94101	-1.7025	0.795794	-2.13938	0.0324053	0.577136
ATP1A2	7.72642	-1.71558	0.545108	-3.14722	0.0016483	0.226861
STX17-AS1	6.98862	-1.7276	0.849641	-2.03333	0.0420191	0.619189
ABI3BP	4655.7	-1.73489	0.783601	-2.214	0.0268289	0.561124
HTR2B	798.347	-1.74387	0.473743	-3.68104	0.000232284	0.118359
PLIN1	54.5076	-1.74542	0.515623	-3.38506	0.000711621	0.172793
DISC1	423.308	-1.74562	0.641453	-2.72136	0.00650146	0.372841
RIPOR3-AS1	4.23519	-1.74859	0.801377	-2.18199	0.0291106	0.562724
LINC02223	6.80707	-1.80768	0.737039	-2.45263	0.0141817	0.471617
STXBP5-AS1	87.8992	-1.81324	0.587773	-3.08493	0.002036	0.253212
GOLGA7B	5.27504	-1.81662	0.722958	-2.51276	0.0119791	0.440837
CYP2T1P	105.919	-1.83055	0.783341	-2.33685	0.0194469	0.509495
PRR15	567.612	-1.84276	0.72838	-2.52995	0.0114079	0.440046
RET	57.0159	-1.86768	0.67982	-2.74731	0.00600855	0.371584
CYP51A1P2	4.71584	-1.87074	0.737979	-2.53495	0.0112463	0.440046
TGM7	6.39983	-1.87553	0.829411	-2.26128	0.0237417	0.544607
ATP13A3	8311.68	-1.87709	0.57069	-3.28916	0.00100486	0.188594
LNCOG	11.4503	-1.87843	0.673466	-2.78919	0.00528395	0.368014
MEGF10	21.63	-1.8796	0.716978	-2.62156	0.00875285	0.406358
ACTG1P14	2.29647	-1.87995	0.942098	-1.9955	0.0459886	NA
NTF3	5.50305	-1.89048	0.821919	-2.30008	0.0214439	0.532371
CCNYL2	3.1769	-1.89275	0.940031	-2.0135	0.0440621	NA
COL6A4P1	31.8801	-1.90047	0.701025	-2.71099	0.00670823	0.376942
SLC10A1	2.60718	-1.90376	0.961904	-1.97915	0.0477986	NA
ARMS2	2.66028	-1.92271	0.93731	-2.05131	0.0402368	NA
NANOS1	10.9228	-1.92525	0.705266	-2.72982	0.00633688	0.371584
PTPRD-AS1	6.72925	-1.92612	0.773009	-2.49172	0.0127127	0.453287
SDR16C5	9.09201	-1.93193	0.576002	-3.35404	0.000796397	0.180792
FGB	326.419	-1.93439	0.985738	-1.96238	0.0497184	0.647916
KDR	1514.37	-1.95068	0.771747	-2.52762	0.011484	0.440046
STON1-GTF2A1L	19.8027	-1.95538	0.733862	-2.6645	0.00771023	0.384487
CCDC85A	4.69563	-1.95999	0.885456	-2.21354	0.0268603	0.561124
CFH	1996.53	-2.00134	0.790358	-2.53219	0.0113353	0.440046
OXT	17.6548	-2.00744	0.81495	-2.46326	0.0137679	0.470272
MYO16-AS1	36.4712	-2.03239	0.565556	-3.59361	0.000326132	0.122418
LINC01625	9.38071	-2.03245	0.572715	-3.5488	0.000386988	0.129605
CPB1	1088.83	-2.04995	0.937427	-2.18678	0.0287584	0.561715
LINC00707	247.292	-2.07174	0.832298	-2.48919	0.0128035	0.45504
ACKR4	17.0101	-2.07644	0.960327	-2.16222	0.0306012	0.567818
OR7E36P	21.2808	-2.10532	0.765241	-2.75118	0.00593806	0.371584
ALOX15	5.6961	-2.12616	0.896955	-2.37042	0.0177678	0.496741
KRT37	5.86161	-2.13719	0.7286	-2.93329	0.00335395	0.309365
OMP	2.02864	-2.15003	1.04102	-2.06531	0.0388937	NA
PPBP	6.24985	-2.16963	1.03442	-2.09743	0.0359553	0.591001
RTKN2	43.2695	-2.17372	0.483334	-4.49735	6.88049e-06	0.0236746
KLF7-IT1	4.30108	-2.21611	1.06397	-2.08287	0.0372626	0.598667
C3orf20	11.436	-2.22952	0.761201	-2.92895	0.00340109	0.310688
MAP1LC3C	28.8776	-2.24085	0.620068	-3.61388	0.000301646	0.122418
LGALS17A	2.86392	-2.24517	0.896857	-2.50337	0.0123017	NA
KCNH7	2.79212	-2.26109	1.11648	-2.02519	0.0428475	NA
GUCY1B2	4.11233	-2.26504	0.943786	-2.39995	0.0163972	0.488485
FAM87B	5.57621	-2.308	0.602989	-3.82761	0.000129394	0.0973492
FOLR3	6.74919	-2.30858	1.01616	-2.27187	0.0230944	0.541186
POLG-DT	2.39767	-2.34283	0.939003	-2.49502	0.0125951	NA
IL13RA2	66.91	-2.34473	0.932024	-2.51574	0.0118784	0.440046
LINC01271	1.41946	-2.35498	1.18764	-1.98291	0.0473778	NA
LINC01436	4.75541	-2.36515	0.991388	-2.3857	0.0170467	0.493589
CLCA2	1.48982	-2.37259	1.11939	-2.11954	0.034045	NA
LINC01163	5.24609	-2.40008	0.779481	-3.07907	0.00207644	0.254286
COX5BP6	2.03573	-2.42559	0.955425	-2.53876	0.0111246	NA
RN7SKP287	1.51902	-2.43461	1.15392	-2.10986	0.0348707	NA
PDZPH1P	2.0026	-2.43569	1.0796	-2.2561	0.0240641	NA
A2MP1	26.0835	-2.43832	0.8253	-2.95446	0.00313212	0.306851
LINC02680	9.31041	-2.43838	0.891786	-2.73426	0.00625199	0.371584
NPHP3-AS1	1.5535	-2.4783	1.13666	-2.18034	0.0292325	NA
FBN2	366.863	-2.48453	0.894674	-2.77702	0.00548602	0.368014
FOXD4L1	1.10788	-2.48736	1.25659	-1.97945	0.0477653	NA
HLA-DQB1	165.649	-2.50836	1.25516	-1.99844	0.0456694	0.631511
FRMD6-AS2	2.90185	-2.53706	1.10941	-2.28686	0.0222038	NA
LYPD6	59.5249	-2.54361	0.619943	-4.10296	4.07889e-05	0.0701739
MRAP	1.14357	-2.55447	1.29816	-1.96777	0.049095	NA
LINC00842	3.32618	-2.564	1.22519	-2.09273	0.0363728	NA
HLA-DRB1	180.534	-2.56848	0.85519	-3.0034	0.00266977	0.287671
SOGA3	2.91526	-2.57057	0.972838	-2.64234	0.00823354	NA
ITGA6-AS1	4.28626	-2.58368	1.10851	-2.33077	0.0197656	0.513285
ST13P18	1.68482	-2.61901	1.08592	-2.41178	0.0158747	NA
FTLP12	1.20754	-2.64625	1.28708	-2.056	0.0397821	NA
FCRL5	3.3629	-2.69855	1.23522	-2.18467	0.028913	NA
ITLN1	2.47662	-2.70091	1.08748	-2.48365	0.0130044	NA
CFHR1	1.77055	-2.70737	1.10323	-2.45403	0.0141264	NA
LINC00189	1.30956	-2.76076	1.32974	-2.07616	0.0378789	NA
ITFG2-AS1	1.32855	-2.77276	1.28661	-2.15509	0.0311549	NA
LSAMP-AS1	2.99036	-2.7804	1.00889	-2.7559	0.00585308	NA
SIGLEC22P	2.44029	-2.78667	1.16166	-2.39887	0.0164459	NA
SLC2A12	24.5301	-2.79549	0.770193	-3.62959	0.000283871	0.122418
LMO7DN-IT1	16.9999	-2.80605	0.769193	-3.64804	0.000264247	0.122418
GP5	12.9655	-2.83384	1.00494	-2.81992	0.00480363	0.354795
ZMAT4	1.87299	-2.84999	1.3145	-2.16812	0.0301499	NA
NUFIP1P1	0.978067	-2.89258	1.42506	-2.0298	0.042377	NA
Y_RNA	1.01285	-2.90117	1.43159	-2.02653	0.0427107	NA
DDX39BP2	6.1041	-2.91823	1.1552	-2.52617	0.0115313	0.440046
SPATA8	1.51052	-2.92549	1.43485	-2.03888	0.0414621	NA
ANTXRLP1	1.01377	-2.92717	1.26986	-2.30511	0.0211607	NA
TRAV21	1.01033	-2.94185	1.42489	-2.06462	0.0389592	NA
SLC1A2	537.497	-2.94405	0.711225	-4.13941	3.482e-05	0.0653508
FMR1NB	1.06755	-2.96542	1.30725	-2.26845	0.023302	NA
DHRS9	81.6102	-2.97048	0.898208	-3.30711	0.000942628	0.184569
LINC01435	1.50829	-3.00309	1.50334	-1.9976	0.0457595	NA
Y_RNA	1.56697	-3.00958	1.33954	-2.24672	0.0246579	NA
MARCO	39.6213	-3.02858	1.50636	-2.01052	0.0443758	0.627529
TRAPPC3L	2.15637	-3.05457	1.1764	-2.59655	0.00941658	NA
MMP8	18.9375	-3.09174	0.815347	-3.79193	0.000149482	0.102869
TFAP2B	2.2572	-3.09518	1.30915	-2.36427	0.0180654	NA
OR7E37P	1.63643	-3.1135	1.28255	-2.42759	0.0151994	NA
ARG1	113.985	-3.12125	0.930446	-3.35458	0.000794866	0.180792
FAM237B	1.13983	-3.12156	1.41881	-2.20012	0.0277982	NA
JCHAIN	48.3567	-3.12479	1.0481	-2.98138	0.00286953	0.302253
FAR2P4	8.0568	-3.12544	1.23841	-2.52375	0.011611	0.440046
IGFBP1	81219.7	-3.13193	0.691403	-4.52982	5.9035e-06	0.0236746
MS4A3	2.41975	-3.16583	1.40089	-2.25987	0.0238294	NA
ZNF365	6.30228	-3.17412	0.926603	-3.42554	0.000613571	0.16487
EPYC	117.106	-3.18625	0.908016	-3.50903	0.000449752	0.138089
Y_RNA	1.26009	-3.24744	1.4355	-2.26224	0.0236825	NA
LINC02476	2.74951	-3.27217	1.59309	-2.05398	0.0399772	NA
RNU4ATAC	1.77811	-3.27277	1.14974	-2.84652	0.00441995	NA
IGBP1-AS2	0.840908	-3.28918	1.65325	-1.98952	0.0466437	NA
H2BC14	0.862354	-3.29609	1.64004	-2.00976	0.0444571	NA
TSBP1	1.82166	-3.30484	1.33661	-2.47256	0.0134148	NA
MKRN9P	1.9032	-3.33223	1.55615	-2.14133	0.0322475	NA
NF1P8	1.31614	-3.3422	1.67083	-2.00033	0.0454648	NA
ITIH1	2.69028	-3.34336	1.42577	-2.34495	0.0190298	NA
GSTA1	9.40733	-3.3502	0.981366	-3.41382	0.000640597	0.167217
HLA-DQA1	249.151	-3.40892	1.31066	-2.60091	0.00929755	0.413681
CORT	1.41067	-3.43594	1.44473	-2.37827	0.0173943	NA
SEMA3A	593.119	-3.44507	0.846282	-4.07083	4.68452e-05	0.0743938
KCND2	167.471	-3.52519	0.895913	-3.93474	8.32863e-05	0.0973492
MMP10	156.015	-3.56904	1.35977	-2.62474	0.00867163	0.406358
LINC02577	1.54437	-3.59112	1.71731	-2.09113	0.0365167	NA
EML5	1.58084	-3.60464	1.42395	-2.53143	0.0113597	NA
PCSK2	3.13981	-3.62232	1.30579	-2.77404	0.00553651	NA
TPTE	1.10559	-3.64462	1.81661	-2.00628	0.0448266	NA
LINC01987	1.60943	-3.64787	1.66382	-2.19247	0.0283458	NA
LINC02004	1.16636	-3.71904	1.39626	-2.66358	0.00773152	NA
TRDJ2	1.15285	-3.72562	1.47118	-2.5324	0.0113284	NA
IGKC	516.445	-3.72976	1.30908	-2.84914	0.00438377	0.340736
Metazoa_SRP	1.19971	-3.77493	1.79991	-2.09729	0.0359679	NA
OR10A6	2.48211	-3.78472	1.15787	-3.2687	0.00108042	NA
RN7SKP51	1.21401	-3.78901	1.51927	-2.49397	0.0126323	NA
KERA	21.3182	-3.84163	0.811856	-4.73192	2.22408e-06	0.0153054
EIF3KP1	1.25037	-3.85514	1.43604	-2.68456	0.00726262	NA
IGLL5	2.6863	-3.86247	1.59368	-2.42362	0.0153667	NA
RNVU1-15	1.30211	-3.90622	1.36508	-2.86152	0.00421609	NA
LINC00370	6.70033	-3.9098	1.90169	-2.05597	0.0397857	0.609035
FRMD1	1.94243	-3.92632	1.70936	-2.29695	0.0216214	NA
CYP3A7	1.97277	-3.96631	1.33678	-2.96707	0.00300651	NA
IGKJ1	2.21769	-4.10735	1.60856	-2.55343	0.0106667	NA
SLC25A1P1	1.55827	-4.1469	1.19828	-3.46071	0.000538761	NA
IGLON5	2.28223	-4.16705	1.51583	-2.74903	0.00597715	NA
XGY2	1.60097	-4.18624	1.7298	-2.42007	0.0155174	NA
RNF17	2.98659	-5.08662	1.37827	-3.69058	0.000223741	NA
HLA-DRB5	109.256	-5.79971	2.26683	-2.55852	0.010512	0.432827
PRKY	25.7188	-6.05934	1.74463	-3.47314	0.000514401	0.149302
TTTY14	6.03801	-6.10627	3.00809	-2.02995	0.0423619	0.621578
IGKV4-1	16.8629	-6.61404	1.86851	-3.53974	0.000400517	0.131249
IGHG4	343.77	-7.14186	1.94674	-3.66862	0.000243859	0.118359
ZFY	18.3966	-7.71399	2.52293	-3.05755	0.00223157	0.267375
EIF1AY	42.922	-7.96968	2.39113	-3.33302	0.000859101	0.180792
UTY	26.065	-8.2167	3.00432	-2.73496	0.00623869	0.371584
TXLNGY	36.6415	-8.70802	3.00399	-2.89882	0.00374569	0.314809
KDM5D	55.0986	-8.81295	2.35588	-3.74082	0.000183417	0.110205
USP9Y	54.6884	-9.28583	3.00372	-3.09145	0.00199185	0.250742
DDX3Y	159.179	-10.6908	3.00336	-3.55961	0.000371408	0.127795
RPS4Y1	219.991	-11.4546	3.00331	-3.81398	0.000136746	0.0973492
