# Supplementary material for: COVID-19 vaccination and miscarriage risk: RNA-seq and bioinformatics analysis at the maternal-foetal interface
Source: J Glob Health. 2025 Nov 14;15:04129. doi: 10.7189/jogh.15.04129 (PMC12615006; doi:10.7189/jogh.15.04129)
Supplement: Online Supplementary Document [file jogh-15-04129-s001.zip › jogh-15-04129-s007.xlsx]

## Sheet: Sheet1
Table S6. The differentially expressed genes identified between the COVID-19 infection and COVID-19 un-infection groups in placentas based on GSE181238 from GEO database.
SYMBOL	baseMean	log2FoldChange	lfcSE	stat	pvalue	padj
MUC4	83.5701	2.11769	0.903838	2.343	0.0191295	0.235241
CXCL8	174.797	1.71286	0.706017	2.42609	0.0152627	0.220156
GPER1	108.638	1.63282	0.492909	3.31263	0.000924243	0.0839785
CXCL2	39.6206	1.5048	0.446742	3.36838	0.000756103	0.0837735
PDE4C	103.296	1.4888	0.387251	3.84452	0.000120788	0.0419781
CDCP1	126.925	1.44988	0.396557	3.65617	0.000256013	0.0588757
AP3B2	26.1543	1.41003	0.486546	2.89804	0.00375508	0.138081
ARHGEF4	32.5141	1.40083	0.434311	3.22541	0.0012579	0.094675
TIMD4	26.6824	1.3512	0.497486	2.71605	0.00660652	0.167563
MMP9	18.8837	1.34022	0.435608	3.07666	0.00209335	0.117727
LIF	80.6817	1.27188	0.502276	2.53223	0.0113339	0.202225
LTF	19.9622	1.26652	0.608576	2.08112	0.0374226	0.305491
NTRK2	132.491	1.15627	0.483592	2.39101	0.0168022	0.228062
PLA2G2A	868.89	1.12217	0.33788	3.32119	0.00089633	0.0839785
S100A12	16.385	1.10303	0.561081	1.96591	0.0493089	0.337929
SLC12A8	123.569	1.08462	0.37546	2.88877	0.00386753	0.138881
SLC34A2	67.6113	1.05322	0.459578	2.29172	0.0219218	0.246781
IL18RAP	26.4117	1.04702	0.392076	2.67046	0.00757471	0.176489
S100A8	147.671	1.03635	0.455168	2.27684	0.0227958	0.250661
IGSF9B	141.505	1.02966	0.312419	3.29577	0.000981541	0.0844429
FCAR	32.119	1.02236	0.445596	2.29437	0.021769	0.245921
DGAT2	17.7187	1.01274	0.493686	2.05139	0.0402289	0.311764
OSM	37.0029	1.00735	0.387366	2.60052	0.00930833	0.188673
RUNX3	35.4498	1.00379	0.395114	2.5405	0.0110694	0.201124
STAT1	2143.57	-1.00676	0.38764	-2.59716	0.00939968	0.188673
ZNF252P-AS1	21.3624	-1.01064	0.506463	-1.99549	0.0459894	0.329949
DPP10	37.558	-1.015	0.502633	-2.01937	0.0434489	0.321747
NRAD1	41.7052	-1.02012	0.438223	-2.32786	0.0199195	0.23798
SLFN12L	42.7502	-1.03082	0.347293	-2.96815	0.002996	0.128208
MAP2	63.753	-1.03615	0.388033	-2.67027	0.00757893	0.176489
KCNAB1	93.1854	-1.04268	0.309779	-3.36588	0.000762994	0.0837735
CLDN1	244.976	-1.05293	0.400374	-2.62986	0.0085421	0.18147
LINC01252	19.7893	-1.05849	0.486548	-2.17551	0.0295919	0.276814
NIPAL1	138.395	-1.07099	0.496435	-2.15737	0.0309769	0.283011
HOPX	455.886	-1.07517	0.458394	-2.34552	0.0190003	0.235175
TUBB3	17.2329	-1.0767	0.540444	-1.99224	0.0463446	0.329949
ST18	20.8496	-1.08381	0.479258	-2.26144	0.0237321	0.254778
FILNC1	18.2806	-1.08581	0.510928	-2.12517	0.0335722	0.2918
MTUS1-DT	29.9971	-1.09529	0.425808	-2.57225	0.010104	0.193636
LINC03013	26.1534	-1.14078	0.392824	-2.90406	0.0036836	0.137737
FCF1P5	22.5487	-1.14161	0.324034	-3.52311	0.000426518	0.067981
HLA-DOA	55.9884	-1.17142	0.537165	-2.18075	0.0292018	0.275866
SLC22A2	18.8503	-1.19847	0.375853	-3.18867	0.00142931	0.0989781
HLF	52.2529	-1.21844	0.561442	-2.1702	0.0299916	0.278717
OASL	30.958	-1.24026	0.630917	-1.9658	0.0493213	0.337929
SH3TC2-DT	71.4029	-1.24389	0.579946	-2.14483	0.0319661	0.28668
USP18	45.0705	-1.2458	0.503177	-2.47587	0.013291	0.213534
OAS3	1695.54	-1.25398	0.618614	-2.02709	0.0426536	0.319434
CX3CR1	223.854	-1.26453	0.432319	-2.92499	0.00344467	0.13362
TFPI2	7238.62	-1.26756	0.528046	-2.40047	0.016374	0.225438
OAS1	392.982	-1.28374	0.605714	-2.11937	0.0340589	0.293208
CMPK2	260.178	-1.28662	0.559268	-2.30055	0.0214171	0.24452
HERC6	447.362	-1.28837	0.552658	-2.33123	0.0197414	0.237749
OAS2	1107.85	-1.29158	0.580051	-2.22667	0.0259693	0.264414
LINC01483	57.2845	-1.32835	0.545906	-2.43329	0.0149625	0.219143
LRRTM2	161.512	-1.35985	0.293094	-4.63965	3.49e-06	0.0148935
CXCL11	26.7743	-1.37731	0.544484	-2.52958	0.01142	0.202225
GABRA4	165.616	-1.41566	0.3494	-4.05168	5.09e-05	0.029111
IFIT3	900.869	-1.429	0.579375	-2.46645	0.013646	0.215165
RPL12P20	19.3623	-1.44609	0.400525	-3.61049	0.000305616	0.0613382
MX2	561.88	-1.46947	0.697607	-2.10644	0.0351663	0.298277
RRS1-DT	56.4956	-1.48445	0.476419	-3.11584	0.00183419	0.110587
MUC15	541.31	-1.49921	0.398428	-3.76282	0.000168007	0.0500847
RSAD2	425.274	-1.50906	0.56789	-2.65731	0.00787671	0.177527
SLCO1A2	22.51	-1.51865	0.563806	-2.69356	0.00706929	0.171884
RTP4	27.7638	-1.56728	0.519683	-3.01585	0.00256261	0.12599
ISG15	176.192	-1.5845	0.771371	-2.05413	0.0399629	0.3113
BEND4	52.8206	-1.62243	0.433479	-3.74281	0.000181973	0.0505284
EPIC1	39.0886	-1.63747	0.571596	-2.86473	0.00417371	0.142565
PSG9	995.208	-1.65784	0.745566	-2.2236	0.0261755	0.264484
POTEF	127.709	-1.71279	0.647644	-2.64464	0.00817767	0.178956
LINC00551	33.6606	-1.75572	0.68931	-2.54706	0.0108633	0.200548
MX1	1143.79	-1.80449	0.684931	-2.63456	0.0084246	0.180826
PSG7	404.387	-1.8272	0.76412	-2.39125	0.016791	0.228062
IFI44L	1774.26	-1.82895	0.637988	-2.86675	0.00414705	0.142565
IFIT1	598.411	-1.89504	0.710475	-2.66728	0.00764669	0.176489
MAGEA4	17.2525	-1.93	0.804854	-2.39795	0.016487	0.225775
TREML2	132.073	-2.1002	0.906487	-2.31685	0.0205117	0.239846
OR5P2	18.9572	-2.25045	0.672935	-3.34424	0.000825086	0.0837735
MTCO1P15	20.8236	-2.34828	0.797076	-2.94612	0.00321783	0.130599
