# Supplementary material for: COVID-19 vaccination and miscarriage risk: RNA-seq and bioinformatics analysis at the maternal-foetal interface
Source: J Glob Health. 2025 Nov 14;15:04129. doi: 10.7189/jogh.15.04129 (PMC12615006; doi:10.7189/jogh.15.04129)
Supplement: Online Supplementary Document [file jogh-15-04129-s001.zip › jogh-15-04129-s008.xlsx]

## Sheet: Sheet1
Table S7. The differentially expressed genes identified between the recurrent miscarriage and elective termination groups in placentas based on GSE22490 from GEO database.
Gene.symbol	adj.P.Val	P.Value	t	B	logFC
CXCL13	1	0.0268308	2.56227	-4.44	2.98047
LOC101927093	1	0.0026834	3.87751	-4.34	2.63996
SCN4B	1	0.0001024	5.96854	-4.24	2.61755
GNAL	1	0.0018702	4.09136	-4.32	2.49344
GALNT5	1	0.0074216	3.28953	-4.38	2.40082
SHISA3	1	0.0219741	2.67522	-4.43	2.34287
RHBDL2	1	0.0029615	3.81964	-4.34	2.31261
FOXP2	1	0.0013456	4.2893	-4.31	2.29435
NRXN2	1	0.0271184	2.55623	-4.45	2.27008
FLJ37453	1	0.0353237	2.40612	-4.46	2.23917
HLA-DQB1	1	0.0167978	2.82689	-4.42	2.23325
SFRP5	1	0.0155752	2.86955	-4.42	2.21857
PITPNM2	1	0.0010877	4.41892	-4.3	2.21737
LOC100509457///HLA-DQA1	1	0.0235684	2.63563	-4.44	2.19164
C9orf50	1	0.0113416	3.0488	-4.4	2.17068
RBM47	1	0.0008791	4.55001	-4.3	2.12704
KLHL6	1	0.0125001	2.99379	-4.41	2.08563
TRIM44	1	0.018778	2.76399	-4.43	2.05893
PCDHGC4	1	0.0084655	3.21464	-4.39	2.04103
TPM2	1	0.0018022	4.11347	-4.32	2.02638
OR1A2	1	0.0080382	3.2441	-4.38	2.01458
DLL3	1	0.0009197	4.52212	-4.3	2.01299
LOC102724352///LOC101930593	1	0.0200749	2.72628	-4.43	2.00825
MYOZ3	1	0.036581	2.38619	-4.46	1.99321
TSPY1	1	0.0022486	3.98181	-4.33	1.97958
HBB	1	0.0013435	4.29028	-4.31	1.96585
RBP4	1	0.0095822	3.14429	-4.39	1.96121
CACNG1	1	0.0005398	4.85594	-4.28	1.94842
TFF2	1	0.002715	3.87063	-4.34	1.94557
VIP	1	0.0017084	4.14549	-4.32	1.93373
UNC5A	1	0.0430396	2.29327	-4.47	1.92352
LOC105371967	1	0.0268521	2.56182	-4.44	1.92047
ZNF71	1	0.0386936	2.35416	-4.47	1.91148
SSH1	1	0.018735	2.76528	-4.43	1.89845
NDUFS1	1	0.0041987	3.61645	-4.36	1.8489
CYAT1///IGLV1-44///IGLC1	1	0.0247262	2.6085	-4.44	1.82489
USP29	1	0.0010466	4.44253	-4.3	1.82353
ASNS	1	0.0370766	2.37852	-4.46	1.80443
TBL3	1	0.048863	2.22038	-4.48	1.791
CYP2C9	1	0.0481493	2.22885	-4.48	1.78709
CFL1	1	0.0040079	3.64339	-4.35	1.77495
POU2F1	1	0.0208974	2.7036	-4.43	1.77231
CALCA	1	0.0236346	2.63404	-4.44	1.76507
LINC01330	1	0.0293042	2.51229	-4.45	1.76278
ENAM	1	0.0263725	2.57202	-4.44	1.74967
STAMBPL1	1	0.0006526	4.73589	-4.29	1.74249
LOC101927411	1	0.0025431	3.90911	-4.33	1.73801
LOC101929528	1	0.0294785	2.50893	-4.45	1.7377
TENM4	1	0.034056	2.42693	-4.46	1.73275
MCF2L	1	0.0275626	2.54703	-4.45	1.72712
CFAP65	1	0.0055645	3.45419	-4.37	1.72239
TMEM158	1	0.0058091	3.42952	-4.37	1.70201
TOB1-AS1	1	0.0067134	3.34675	-4.38	1.70157
PRR7	1	0.0063813	3.37574	-4.37	1.69642
TRIM46	1	0.0050493	3.51002	-4.36	1.69562
SLC16A9	1	0.0113063	3.05057	-4.4	1.69129
LOC101928284	1	0.0049728	3.51881	-4.36	1.68839
CFC1	1	0.0092732	3.16289	-4.39	1.67797
SCAND2P	1	0.0314597	2.47201	-4.45	1.67172
DSCAML1	1	0.013358	2.95628	-4.41	1.66452
FOXL1	1	0.0368907	2.38138	-4.46	1.65706
LINC01587	1	0.0105603	3.08921	-4.4	1.657
NRXN1	1	0.0057658	3.43381	-4.37	1.65641
GOLIM4	1	0.0050592	3.50889	-4.36	1.65358
TTTY4C///TTTY4B///TTTY4	1	0.0053058	3.48153	-4.37	1.65124
IMPG1	1	0.0081118	3.23891	-4.38	1.6487
CITED1	1	0.0407278	2.32488	-4.47	1.64096
PTCHD1	1	0.0334902	2.43646	-4.46	1.63453
PDZRN3	1	0.0097806	3.13267	-4.39	1.63134
SLC1A2	1	0.0223074	2.66671	-4.43	1.62992
ZBED6	1	0.0139164	2.93315	-4.41	1.62355
SLITRK5	1	0.028839	2.52137	-4.45	1.62229
CAPSL	1	0.008975	3.18144	-4.39	1.62214
DPY19L1	1	0.0393138	2.34508	-4.47	1.62135
TRIM15	1	0.0277215	2.54377	-4.45	1.61844
MUC13	1	0.0003576	5.12095	-4.27	1.6177
NCR2	1	0.005226	3.49024	-4.36	1.61333
ASPDH	1	0.0242179	2.62025	-4.44	1.61215
GLP1R	1	0.0424496	2.30118	-4.47	1.61033
ATP6V0E2-AS1	1	0.0135608	2.94776	-4.41	1.60472
LILRA5	1	0.0230353	2.64856	-4.44	1.597
LINC00842	1	0.0184045	2.77533	-4.42	1.59281
PACRG-AS1	1	0.0010523	4.43919	-4.3	1.59147
LRP1	1	0.0151685	2.88449	-4.41	1.58416
PSMD4	1	0.0053814	3.4734	-4.37	1.57983
ANK1	1	0.0026621	3.8822	-4.34	1.5782
IHH	1	0.0240917	2.62321	-4.44	1.57696
TCP11L2	1	0.0392406	2.34614	-4.47	1.57512
TP53I11	1	0.0056393	3.44653	-4.37	1.57064
FOXN4	1	0.0168737	2.82435	-4.42	1.56649
WWC1	1	0.0008726	4.55462	-4.3	1.56297
DYNC1I1	1	0.0162712	2.84487	-4.42	1.54499
MYH11	1	0.0472175	2.24009	-4.48	1.53941
BTBD16	1	0.0040302	3.64018	-4.35	1.53854
TRPA1	1	0.0464443	2.24958	-4.48	1.53733
LOC645321	1	0.0399964	2.33524	-4.47	1.53283
MOG	1	0.0185749	2.77013	-4.43	1.53152
CBARP	1	0.0286054	2.52598	-4.45	1.52083
KRT6B	1	0.0499124	2.20814	-4.48	1.5178
C15orf32	1	0.0007222	4.67233	-4.29	1.51628
IFT122	1	0.0477684	2.23342	-4.48	1.51475
WAS	1	0.0085675	3.20783	-4.39	1.50776
CDH6	1	0.0345039	2.41949	-4.46	1.49768
LGR4	1	0.0055239	3.45839	-4.37	1.48891
LOC550113///UBA6-AS1	1	0.033061	2.44379	-4.46	1.48722
ASPHD1	1	0.0009889	4.47737	-4.3	1.48264
GHRL	1	0.0238456	2.62901	-4.44	1.47869
LINC00671	1	0.006503	3.36494	-4.37	1.4706
TRIM3	1	0.0355026	2.40324	-4.46	1.46971
FOXN1	1	0.0269714	2.55931	-4.45	1.46936
LY9	1	0.0363093	2.39044	-4.46	1.46241
LOC100287728///ZNF75D	1	0.0350623	2.41035	-4.46	1.46196
SOX6	1	0.0057472	3.43566	-4.37	1.46112
WDR41	1	0.0258719	2.58287	-4.44	1.46017
OR10D3	1	0.0041608	3.62171	-4.35	1.45243
LOC101928730	1	0.0037429	3.68307	-4.35	1.4511
KCTD4	1	0.0083892	3.21979	-4.39	1.44469
C12orf42	1	0.015438	2.87455	-4.42	1.44341
STAT3	1	0.0241411	2.62205	-4.44	1.44286
DAOA	1	0.0124353	2.99673	-4.4	1.44227
C14orf37	1	0.0150248	2.88986	-4.41	1.44219
SLC6A10P///SLC6A8	1	0.0435402	2.28664	-4.47	1.44007
C7orf13	1	0.0122359	3.00587	-4.4	1.43852
YME1L1	1	0.0151443	2.88539	-4.41	1.4226
SVEP1	1	0.0394606	2.34295	-4.47	1.42065
DLX4	1	0.0434191	2.28824	-4.47	1.414
PARD3-AS1	1	0.000218	5.44838	-4.26	1.41297
TTTY11	1	0.0147243	2.90128	-4.41	1.40996
LOC100505534	1	0.0162861	2.84436	-4.42	1.40714
BPESC1	1	0.019725	2.7362	-4.43	1.40586
MIR4697///MIR4697HG	1	0.0214057	2.69002	-4.43	1.40568
EPHB2	1	0.0295301	2.50794	-4.45	1.40303
MIRLET7DHG	1	0.0464971	2.24893	-4.48	1.40209
DEFB132	1	0.0161941	2.84755	-4.42	1.39961
LOC100133089	1	0.0226824	2.65729	-4.44	1.39399
DNAH14	1	0.0166582	2.8316	-4.42	1.39374
LOC339593	1	0.0062293	3.38953	-4.37	1.39245
C16orf62	1	0.0357251	2.39968	-4.46	1.38968
SLC9C2	1	0.0014461	4.24574	-4.31	1.38723
LOC646241	1	0.0112541	3.05318	-4.4	1.38396
LOC101929167	1	0.0442122	2.27786	-4.47	1.37784
LOC105378382	1	0.0321117	2.46035	-4.45	1.37416
INPP5B	1	0.016599	2.83361	-4.42	1.37212
SCD	1	0.0303365	2.49265	-4.45	1.36687
GRK4	1	0.0369324	2.38074	-4.46	1.36443
PDE4A	1	0.0495722	2.21208	-4.48	1.36012
ICOSLG	1	0.0352439	2.40741	-4.46	1.35639
ELAVL4	1	0.0302848	2.49362	-4.45	1.35567
DHDH	1	0.0332406	2.44071	-4.46	1.35339
C17orf89	1	0.0281761	2.53455	-4.45	1.3434
TTTY8B///TTTY8	1	0.0125351	2.99221	-4.41	1.34141
LOC101927377	1	0.0071668	3.30945	-4.38	1.34068
UHRF1BP1	1	0.0145019	2.90987	-4.41	1.33772
HIST1H4D	1	0.0050876	3.50568	-4.36	1.33578
BTNL9	1	0.0195368	2.74162	-4.43	1.33236
LRIT1	1	0.0020916	4.02475	-4.33	1.3277
TMEM171	1	0.016301	2.84384	-4.42	1.32199
CARD14	1	0.0236491	2.63369	-4.44	1.31981
LOC105377924	1	0.005843	3.42618	-4.37	1.31479
GRIA3	1	0.026862	2.56161	-4.44	1.31311
TONSL	1	0.0337864	2.43145	-4.46	1.30798
PCAT4	1	0.0108057	3.0762	-4.4	1.30479
NELL1	1	0.0115083	3.04055	-4.4	1.30095
ZC4H2	1	0.037593	2.37063	-4.46	1.29932
DYRK1B	1	0.0094127	3.15442	-4.39	1.29505
P2RY10	1	0.0247741	2.60741	-4.44	1.29334
SNORA71B	1	0.0461401	2.25336	-4.48	1.29211
MIR3663HG	1	0.043446	2.28788	-4.47	1.28804
FAM217A	1	0.0174634	2.80496	-4.42	1.28471
SRPX2	1	0.0199272	2.73045	-4.43	1.28141
MIR631///NEIL1	1	0.0235058	2.63713	-4.44	1.27932
ANKMY1	1	0.032523	2.45312	-4.46	1.27738
MYCN	1	0.0176261	2.79972	-4.42	1.27515
CRCT1	1	0.0064899	3.36609	-4.37	1.27005
CDK5R1	1	0.0376419	2.36989	-4.46	1.26334
COMT	1	0.0479978	2.23066	-4.48	1.26011
SLC4A3	1	0.0197899	2.73435	-4.43	1.25973
EIF2B5	1	0.0428871	2.2953	-4.47	1.25821
ABCC13	1	0.0008435	4.57561	-4.3	1.25367
BLVRA	1	0.0182879	2.77892	-4.42	1.24209
VASH1	1	0.0326134	2.45154	-4.46	1.24204
LOC284080	1	0.0153665	2.87717	-4.42	1.23812
FKBP7	1	0.0041923	3.61735	-4.36	1.23778
LOC101927865	1	0.0060994	3.40159	-4.37	1.23581
KLHL41	1	0.0316894	2.46788	-4.45	1.23537
RP1L1	1	0.0251469	2.59896	-4.44	1.23087
EPN2-AS1	1	0.0274427	2.54949	-4.45	1.22419
CKAP2	1	0.0484845	2.22486	-4.48	1.22408
LOC100507616///CLLU1	1	0.0093341	3.15918	-4.39	1.22376
EYA4	1	0.0364081	2.38889	-4.46	1.21688
ANK1	1	0.0446072	2.27276	-4.47	1.21629
AP4S1	1	0.0028726	3.83751	-4.34	1.21587
SV2C	1	0.0378702	2.36644	-4.46	1.21562
MSMB	1	0.043845	2.28264	-4.47	1.2149
SNAI3-AS1	1	0.0364235	2.38865	-4.46	1.20766
MECOM	1	0.0449407	2.26848	-4.47	1.20531
BMP3	1	0.0124955	2.994	-4.41	1.20462
LOC692247	1	0.0290389	2.51745	-4.45	1.2017
PTN	1	0.0232597	2.64308	-4.44	1.1992
CFAP61	1	0.0392657	2.34577	-4.47	1.1985
ZMYM2	1	0.0085322	3.21018	-4.39	1.19789
SSPN	1	0.0365517	2.38665	-4.46	1.19679
FNDC1	1	0.0464998	2.2489	-4.48	1.19597
MOXD1	1	0.0160357	2.8531	-4.42	1.19159
LOC654342	1	0.0292401	2.51354	-4.45	1.18684
YME1L1	1	0.0256408	2.58795	-4.44	1.18249
TRABD2B	1	0.0257487	2.58558	-4.44	1.18112
MAST1	1	0.0444551	2.27472	-4.47	1.17898
NF2	1	0.0275276	2.54775	-4.45	1.17736
STUM	1	0.0191751	2.75217	-4.43	1.17704
TLX2	1	0.0393846	2.34405	-4.47	1.17628
LOC101929748	1	0.0307802	2.48441	-4.45	1.17619
SLC28A2	1	0.0173752	2.80781	-4.42	1.17597
THEMIS	1	0.0343104	2.42269	-4.46	1.17543
M1AP	1	0.0245529	2.61248	-4.44	1.16941
TAPT1	1	0.0192856	2.74893	-4.43	1.16774
LOC100505609	1	0.0437156	2.28434	-4.47	1.16654
IL31RA	1	0.0349049	2.41291	-4.46	1.16466
SFTPC	1	0.0478703	2.23219	-4.48	1.16313
POLR1E	1	0.0255736	2.58944	-4.44	1.15845
KCNIP1	1	0.0355963	2.40174	-4.46	1.15841
CBY1	1	0.0303374	2.49263	-4.45	1.15459
ZNRD1	1	0.0039357	3.65393	-4.35	1.1529
QRFPR	1	0.0231954	2.64465	-4.44	1.15239
TAC1	1	0.0247513	2.60793	-4.44	1.14367
YME1L1	1	0.0222059	2.66929	-4.43	1.14177
DAAM1	1	0.017921	2.79036	-4.42	1.14146
SLC25A31	1	0.0165025	2.8369	-4.42	1.14021
ADAMTSL1	1	0.0407365	2.32475	-4.47	1.13962
GFRA4	1	0.0069909	3.32362	-4.38	1.13659
OXT	1	0.0144096	2.91347	-4.41	1.13529
LOC102724426///USP4	1	0.0464397	2.24964	-4.48	1.12857
KIAA1661	1	0.0061741	3.39462	-4.37	1.12708
IGHM///IGHG1	1	0.0024027	3.94261	-4.33	1.12071
GPR63	1	0.0494349	2.21368	-4.48	1.1192
GRIA1	1	0.0100482	3.11737	-4.39	1.11619
LOC101927513	1	0.0387445	2.35341	-4.47	1.11618
ACOT11	1	0.048887	2.2201	-4.48	1.11582
ALDOB	1	0.0231284	2.64628	-4.44	1.11523
SMIM1	1	0.020498	2.7145	-4.43	1.1131
LINC01101	1	0.0106212	3.08595	-4.4	1.11186
MIDN	1	0.0440254	2.28029	-4.47	1.11148
FCAR	1	0.0466257	2.24734	-4.48	1.10941
LOC101929133	1	0.0482999	2.22705	-4.48	1.10918
SERHL2	1	0.0068332	3.33665	-4.38	1.10814
LOC157503///XKR4	1	0.0305548	2.48858	-4.45	1.10621
SIX3	1	0.0358858	2.39713	-4.46	1.10585
SYCP3	1	0.049709	2.21049	-4.48	1.09906
MTHFD2L	1	0.03994	2.33605	-4.47	1.09775
CHIC1	1	0.0036191	3.70262	-4.35	1.09499
AMN	1	0.028598	2.52613	-4.45	1.08795
ENTPD5	1	0.0397617	2.3386	-4.47	1.08573
C3orf20	1	0.0411259	2.31931	-4.47	1.07778
ERVH-6	1	0.0067549	3.34322	-4.38	1.07758
LOC286121	1	0.0131336	2.96585	-4.41	1.07333
LOC105370178	1	0.0450712	2.26682	-4.47	1.0727
EDIL3	1	0.0241809	2.62112	-4.44	1.07233
FGF21	1	0.0223282	2.66618	-4.43	1.07139
LOC101930114	1	0.0436535	2.28515	-4.47	1.07128
LY86-AS1	1	0.0405747	2.32703	-4.47	1.06688
TM4SF1	1	0.0206335	2.71078	-4.43	1.06601
CASC10	1	0.0149413	2.89301	-4.41	1.06467
SCGB3A1	1	0.0488319	2.22075	-4.48	1.06278
LOC100507377	1	0.029796	2.50285	-4.45	1.0618
LOC645984	1	0.0057297	3.43741	-4.37	1.056
C8A	1	0.0242313	2.61994	-4.44	1.05369
NPHS2	1	0.0372119	2.37644	-4.46	1.05
GDF11	1	0.0292783	2.51279	-4.45	1.04863
PRR26	1	0.0409076	2.32236	-4.47	1.04833
SH3TC1	1	0.0318363	2.46525	-4.45	1.04763
TMEM51-AS1	1	0.0082359	3.23027	-4.39	1.04671
SFTPA2///SFTPA1	1	0.0436794	2.28481	-4.47	1.04387
CDC42BPG	1	0.0309316	2.48162	-4.45	1.03714
RAG1	1	0.0287695	2.52274	-4.45	1.03564
C9orf43	1	0.012596	2.98947	-4.41	1.03447
RASSF4	1	0.0165575	2.83502	-4.42	1.03431
LOC101928565	1	0.0293141	2.5121	-4.45	1.03152
LOC254896///TNFRSF10C	1	0.0118433	3.02431	-4.4	1.02954
TMEM72	1	0.0024693	3.92648	-4.33	1.02938
ASMTL	1	0.0126805	2.9857	-4.41	1.02495
RALGAPA1///RALGAPA1P1	1	0.0067591	3.34288	-4.38	1.02491
LOC101928943	1	0.0288761	2.52064	-4.45	1.01873
MYLK	1	0.0245006	2.61369	-4.44	1.0184
CDH9	1	0.0093063	3.16087	-4.39	1.01223
SUSD2	1	0.0107903	3.07701	-4.4	1.00803
OR2J2	1	0.0428843	2.29534	-4.47	1.00685
C14orf1	1	0.0486781	2.22256	-4.48	1.00681
NENF	1	0.0246212	2.61091	-4.44	1.00651
CAMK4	1	0.017001	2.82011	-4.42	1.00614
PPM1K	1	0.0467183	2.2462	-4.48	1.0048
MAP2K2	1	0.0242638	2.61918	-4.44	1.00411
ARPP21	1	0.0246664	2.60987	-4.44	0.999994
TNFSF10	1	0.004783	-3.54122	-4.36	-1.00059
MYT1	1	0.0410477	-2.3204	-4.47	-1.001
CLEC4A	1	0.0197883	-2.7344	-4.43	-1.00233
ANKH	1	0.0068775	-3.33296	-4.38	-1.00309
LINC00477	1	0.0140933	-2.92601	-4.41	-1.00451
SEMA4G	1	0.0264675	-2.56999	-4.44	-1.00492
TREM2	1	0.017846	-2.79272	-4.42	-1.00604
MS4A7	1	0.0391223	-2.34786	-4.47	-1.00689
MXRA8	1	0.0486207	-2.22324	-4.48	-1.00785
PBX4	1	0.0206469	-2.71041	-4.43	-1.00788
LOC340184	1	0.0347733	-2.41506	-4.46	-1.00987
PREX1	1	0.0026213	-3.89129	-4.34	-1.01009
SUSD2	1	0.0227347	-2.65599	-4.44	-1.01262
PDGFB	1	0.0246059	-2.61126	-4.44	-1.01597
FOXN4	1	0.039275	-2.34564	-4.47	-1.01733
SMC1A	1	0.0229738	-2.65007	-4.44	-1.01752
ATP8B4	1	0.022846	-2.65322	-4.44	-1.01791
FSD1L	1	0.0495543	-2.21229	-4.48	-1.02116
EVI2B	1	0.0336035	-2.43454	-4.46	-1.02212
CLEC7A	1	0.0024769	-3.92468	-4.33	-1.02215
POU2F2	1	0.0388532	-2.35181	-4.47	-1.02427
MAFB	1	0.0426594	-2.29835	-4.47	-1.02552
INA	1	0.0354012	-2.40487	-4.46	-1.0273
LYNX1	1	0.0237996	-2.63011	-4.44	-1.0282
ARC	1	0.023386	-2.64002	-4.44	-1.02932
MRPL39	1	0.0276888	-2.54444	-4.45	-1.03436
LYZ	1	0.0221844	-2.66983	-4.43	-1.0391
IQCH	1	0.0367807	-2.38309	-4.46	-1.04005
ITGA8	1	0.0442016	-2.278	-4.47	-1.04018
FYB	1	0.0073788	-3.29283	-4.38	-1.04261
CHN2	1	0.0411034	-2.31962	-4.47	-1.04331
HRH1	1	0.0468839	-2.24417	-4.48	-1.044
NTRK3-AS1	1	0.029597	-2.50665	-4.45	-1.0451
MEIOB///LINC00254	1	0.0406881	-2.32543	-4.47	-1.0561
TXNRD1	1	0.0079053	-3.25358	-4.38	-1.05757
ARHGAP25	1	0.0144174	-2.91317	-4.41	-1.05821
SCARB1	1	0.0484918	-2.22477	-4.48	-1.05922
SCN1A	1	0.047222	-2.24004	-4.48	-1.06144
SPIDR	1	0.0019815	-4.05688	-4.33	-1.06494
CTU2	1	0.043672	-2.28491	-4.47	-1.06511
LINC00471	1	0.0480112	-2.2305	-4.48	-1.06577
TFEC	1	0.0137704	-2.9391	-4.41	-1.07088
RAPGEF1	1	0.010933	-3.06957	-4.4	-1.07099
PACRG	1	0.0414328	-2.31506	-4.47	-1.07125
HCK	1	0.0107641	-3.07838	-4.4	-1.07229
TLR2	1	0.0212219	-2.69489	-4.43	-1.07271
DOK3	1	0.0050391	-3.51118	-4.36	-1.07472
SYMPK	1	0.0484304	-2.2255	-4.48	-1.08089
MAP3K7CL	1	0.0230119	-2.64914	-4.44	-1.08152
ZNF417	1	0.0074771	-3.28529	-4.38	-1.08357
LINC00032	1	0.0225067	-2.66168	-4.44	-1.08376
FAM26F	1	0.0057246	-3.43792	-4.37	-1.08396
HSD17B14	1	0.015113	-2.88656	-4.41	-1.08834
FCGR3B///FCGR3A	1	0.0019694	-4.06056	-4.33	-1.08854
LOC440028	1	0.0284968	-2.52814	-4.45	-1.09005
DEFA6	1	0.0375098	-2.37189	-4.46	-1.09135
MOB3A	1	0.0099818	-3.12113	-4.39	-1.0936
LOC100996760	1	0.0472078	-2.24021	-4.48	-1.09657
IL10	1	0.0471426	-2.241	-4.48	-1.09665
LOC100507353///CACNA1A	1	0.0244826	-2.61411	-4.44	-1.09679
PTPN22	1	0.0288303	-2.52154	-4.45	-1.09737
C15orf54	1	0.0303536	-2.49233	-4.45	-1.09978
NCKAP1L	1	0.0330458	-2.44406	-4.46	-1.10203
USH2A	1	0.0099107	-3.12518	-4.39	-1.10678
CCL17	1	0.0467933	-2.24528	-4.48	-1.10699
FLJ13224	1	0.0407492	-2.32458	-4.47	-1.10893
MS4A4A	1	0.0452387	-2.26469	-4.47	-1.10924
PLEK	1	0.0114861	-3.04164	-4.4	-1.10966
C11orf94	1	0.0330644	-2.44374	-4.46	-1.10999
KRAS	1	0.006179	-3.39417	-4.37	-1.11192
RASSF4	1	0.0250845	-2.60036	-4.44	-1.11389
MIPOL1	1	0.0369869	-2.3799	-4.46	-1.11421
C8orf22	1	0.0354123	-2.40469	-4.46	-1.115
NOL4L	1	0.0433642	-2.28896	-4.47	-1.11632
LOC101929529	1	0.0382481	-2.36077	-4.46	-1.11716
TLR4	1	0.0496425	-2.21126	-4.48	-1.11718
ZFP36L1	1	0.0040048	-3.64384	-4.35	-1.12103
CSNK1D	1	0.034892	-2.41312	-4.46	-1.1225
NAMPT	1	0.0052864	-3.48363	-4.37	-1.12415
C5AR1	1	0.0245912	-2.6116	-4.44	-1.12712
IFIT2	1	0.001174	-4.37224	-4.31	-1.1347
THEMIS2	1	0.0144905	-2.91031	-4.41	-1.1368
RBM33	1	0.0269873	-2.55897	-4.45	-1.13893
SCN8A	1	0.0161095	-2.85051	-4.42	-1.14013
NR2E1	1	0.0416966	-2.31143	-4.47	-1.1449
ZSCAN9	1	0.0424807	-2.30076	-4.47	-1.15094
TFEC	1	0.0038531	-3.66623	-4.35	-1.1521
TLR8	1	0.0037972	-3.6747	-4.35	-1.15771
OAS1	1	0.0015993	-4.18508	-4.32	-1.15808
CD1C	1	0.0252358	-2.59696	-4.44	-1.15944
SLC1A6	1	0.0416228	-2.31244	-4.47	-1.16276
MUSK	1	0.0447567	-2.27084	-4.47	-1.16383
NPY	1	0.0003811	-5.07965	-4.27	-1.16416
LOC100130502	1	0.0209207	-2.70297	-4.43	-1.1703
GMFG	1	0.0169264	-2.82259	-4.42	-1.17105
POF1B	1	0.0112099	-3.05541	-4.4	-1.17158
KLHL24	1	0.0177375	-2.79616	-4.42	-1.17173
FYB	1	0.0012094	-4.35415	-4.31	-1.17229
MOG	1	0.0312063	-2.4766	-4.45	-1.17501
SECTM1	1	0.0054853	-3.46242	-4.37	-1.17673
MNDA	1	0.0068086	-3.33871	-4.38	-1.17679
LUZP2	1	0.0247459	-2.60805	-4.44	-1.17947
LOC102725526///IGHM///IGHG3///IGHG2///IGHG1///IGHA1///IGH	1	0.0039654	-3.64957	-4.35	-1.18074
SCNN1G	1	0.0255374	-2.59024	-4.44	-1.18833
ZNF32-AS3	1	0.0319102	-2.46393	-4.45	-1.19027
KCNK15-AS1	1	0.0324138	-2.45503	-4.46	-1.19362
ADGRF4	1	0.0269192	-2.56041	-4.45	-1.19475
TNFSF13B	1	0.0178414	-2.79287	-4.42	-1.19545
HYPK	1	0.0095191	-3.14804	-4.39	-1.19928
SLC17A1	1	0.0394045	-2.34376	-4.47	-1.19948
FPR1	1	0.0038818	-3.66193	-4.35	-1.20151
POT1-AS1	1	0.041795	-2.31008	-4.47	-1.20217
CCDC88C	1	0.0197574	-2.73528	-4.43	-1.20375
NAV3	1	0.0132745	-2.95982	-4.41	-1.20547
RAB3IP	1	0.0211434	-2.69699	-4.43	-1.20849
AIF1	1	0.0249367	-2.60371	-4.44	-1.20999
SC5D	1	0.0133821	-2.95526	-4.41	-1.21186
LOC101929538	1	0.0115959	-3.03625	-4.4	-1.21299
SYK	1	0.019389	-2.74591	-4.43	-1.21545
DGCR7	1	0.0367521	-2.38353	-4.46	-1.21644
GPR65	1	0.0155147	-2.87175	-4.42	-1.22099
CD86	1	0.0250999	-2.60002	-4.44	-1.2246
P2RX3	1	0.0111417	-3.05887	-4.4	-1.22468
SOX4	1	0.0197061	-2.73675	-4.43	-1.22969
LOC100240728	1	0.0356311	-2.40119	-4.46	-1.22971
MPEG1	1	0.0107018	-3.08167	-4.4	-1.23061
PRDM7	1	0.009144	-3.17085	-4.39	-1.23336
FCGR1B	1	0.0165025	-2.8369	-4.42	-1.2338
SOX4	1	0.0307833	-2.48435	-4.45	-1.23386
LST1	1	0.0058212	-3.42833	-4.37	-1.23535
SLC11A1	1	0.0174006	-2.80699	-4.42	-1.23846
LILRA2	1	0.0013808	-4.27368	-4.31	-1.23866
XYLB	1	0.0110604	-3.06301	-4.4	-1.23913
NAV2	1	0.0247636	-2.60765	-4.44	-1.24053
LINC01312	1	0.0326228	-2.45138	-4.46	-1.24775
NUMBL	1	0.0106303	-3.08547	-4.4	-1.24904
PARVG	1	0.0041174	-3.62777	-4.35	-1.25122
BEST4	1	0.0135404	-2.94862	-4.41	-1.25155
FCGR1CP///FCGR1B///FCGR1A	1	0.0102114	-3.10824	-4.4	-1.25241
BRSK1	1	0.0321741	-2.45925	-4.45	-1.25391
NBEAP1	1	0.0457476	-2.25827	-4.47	-1.258
TNS4	1	0.02889	-2.52037	-4.45	-1.25826
ZKSCAN3	1	0.0248433	-2.60583	-4.44	-1.25972
BAGE	1	0.0382702	-2.36044	-4.46	-1.26132
LOC100505984///ITGB6	1	0.048793	-2.2212	-4.48	-1.26174
VIPR2	1	0.035218	-2.40783	-4.46	-1.26196
HGFAC	1	0.0066313	-3.35377	-4.38	-1.26265
TESMIN	1	0.0259622	-2.5809	-4.44	-1.26807
TSC22D1	1	0.0258252	-2.5839	-4.44	-1.27101
FGL1	1	0.0377689	-2.36796	-4.46	-1.27218
LOC100505984///ITGB6	1	0.016316	-2.84332	-4.42	-1.27981
MCTP1	1	0.0449644	-2.26818	-4.47	-1.28453
ANXA9	1	0.0446166	-2.27264	-4.47	-1.2862
LPL	1	0.0288098	-2.52194	-4.45	-1.28723
GPRC5A	1	0.0103071	-3.10296	-4.4	-1.28731
FOXP2	1	0.0060746	-3.40393	-4.37	-1.28919
WASL	1	0.0130745	-2.9684	-4.41	-1.2908
C1orf162	1	0.0050824	-3.50626	-4.36	-1.29306
TNFSF10	1	0.0009199	-4.52195	-4.3	-1.29368
DIP2A	1	0.0392683	-2.34574	-4.47	-1.2948
TEX9	1	0.0120318	-3.01538	-4.4	-1.29525
CCDC27	1	0.0483649	-2.22628	-4.48	-1.29599
SLC1A6	1	0.0444002	-2.27542	-4.47	-1.29886
ABHD1	1	0.0280944	-2.5362	-4.45	-1.29981
RGS6	1	0.0378559	-2.36665	-4.46	-1.30363
LOC101929597///TBCD	1	0.0429969	-2.29384	-4.47	-1.30465
ABHD11	1	0.0170058	-2.81994	-4.42	-1.30867
NTRK2	1	0.0070518	-3.31868	-4.38	-1.30887
COQ10B	1	0.0184796	-2.77303	-4.42	-1.31253
FCHSD1	1	0.0097512	-3.13438	-4.39	-1.31433
FCRLA	1	0.0230504	-2.64819	-4.44	-1.31788
LTC4S	1	0.0354005	-2.40488	-4.46	-1.32254
NEK6	1	0.0077941	-3.26164	-4.38	-1.32273
MAGEA10-MAGEA5///MAGEA5	1	0.0019831	-4.05642	-4.33	-1.32401
ANKRD65	1	0.0042151	-3.61421	-4.36	-1.32737
PTPRN2	1	0.0362237	-2.39179	-4.46	-1.32839
NHSL1	1	0.0291219	-2.51583	-4.45	-1.33291
AIF1	1	0.0296316	-2.50599	-4.45	-1.33378
WFDC5	1	0.0131176	-2.96654	-4.41	-1.33692
ANKRD44	1	0.0025032	-3.91844	-4.33	-1.33796
SNTG2	1	0.0155729	-2.86963	-4.42	-1.33817
HSH2D	1	0.0307011	-2.48587	-4.45	-1.34104
CD86	1	0.0092683	-3.16319	-4.39	-1.34264
LOC692247	1	0.0382016	-2.36146	-4.46	-1.34443
AIF1	1	0.0317371	-2.46702	-4.45	-1.346
RHBDF2	1	0.0208153	-2.70582	-4.43	-1.34757
ZNF579	1	0.0429625	-2.2943	-4.47	-1.34825
ZNF396	1	0.037271	-2.37554	-4.46	-1.34845
PHF20L1	1	0.0214852	-2.68793	-4.43	-1.34937
LRRC4	1	0.0166011	-2.83354	-4.42	-1.3529
LOC284570///GPR37L1	1	0.042863	-2.29563	-4.47	-1.35301
VIPR1	1	0.0423999	-2.30185	-4.47	-1.35619
SCN8A	1	0.0109633	-3.068	-4.4	-1.35735
TMEM255A	1	0.0046621	-3.55598	-4.36	-1.3577
LOC101930373///HYDIN2///HYDIN	1	0.0387922	-2.3527	-4.47	-1.35935
ESR1	1	0.0308837	-2.4825	-4.45	-1.36043
C11orf53	1	0.0327235	-2.44963	-4.46	-1.36445
EVI2A	1	0.0155603	-2.87009	-4.42	-1.3658
LOC100130111	1	0.0111451	-3.05869	-4.4	-1.36638
SIX4	1	0.0489866	-2.21892	-4.48	-1.36706
LINC00922	1	0.0036158	-3.70315	-4.35	-1.37033
ZNF449	1	0.0053282	-3.47911	-4.37	-1.37192
CD47	1	0.0318786	-2.46449	-4.45	-1.37311
F11	1	0.0295515	-2.50753	-4.45	-1.37615
STC1	1	0.0319008	-2.4641	-4.45	-1.37921
PEX13	1	0.0053573	-3.47598	-4.37	-1.37953
PTPRO	1	0.0366215	-2.38556	-4.46	-1.38051
RNF207	1	0.0424363	-2.30136	-4.47	-1.38161
IGSF6	1	0.0245576	-2.61238	-4.44	-1.38656
STXBP5-AS1	1	0.0052316	-3.48962	-4.36	-1.39019
NCF2	1	0.0296956	-2.50477	-4.45	-1.39227
SH3BP4	1	0.0113096	-3.0504	-4.4	-1.39349
LINC01343	1	0.0483132	-2.22689	-4.48	-1.39382
FLJ41455	1	0.0007887	-4.61741	-4.29	-1.39443
GRIN3A	1	0.0310084	-2.48021	-4.45	-1.39545
FRA10AC1	1	0.0017513	-4.13062	-4.32	-1.39637
IFIT1	1	0.0089853	-3.18079	-4.39	-1.39944
SLC25A30	1	0.0013775	-4.27512	-4.31	-1.40023
SERPINB10	1	0.0301969	-2.49527	-4.45	-1.40288
PRMT2	1	0.0250816	-2.60043	-4.44	-1.4029
OR9A1P	1	0.0470729	-2.24185	-4.48	-1.40785
FOS	1	0.0329392	-2.44589	-4.46	-1.41389
RGL4	1	0.0062468	-3.38793	-4.37	-1.41485
LOC284912///MB	1	0.0406387	-2.32613	-4.47	-1.41678
AHNAK2	1	0.0042348	-3.6115	-4.36	-1.41794
CFP	1	0.0052727	-3.48512	-4.36	-1.42029
EQTN	1	0.0089386	-3.18375	-4.39	-1.42232
ARHGAP6	1	0.0254738	-2.59165	-4.44	-1.42316
MAFG-AS1	1	0.0141106	-2.92532	-4.41	-1.42591
FAM26F	1	0.0015402	-4.20774	-4.32	-1.42679
MURC	1	0.0453505	-2.26327	-4.47	-1.42723
ZNF653	1	0.0401792	-2.33263	-4.47	-1.42819
KCNJ5	1	0.0479558	-2.23117	-4.48	-1.42959
MKL1	1	0.0152747	-2.88055	-4.42	-1.43164
LINC00908	1	0.038168	-2.36196	-4.46	-1.4369
LINC00486	1	0.0394029	-2.34378	-4.47	-1.43896
SLC2A12	1	0.0050331	-3.51187	-4.36	-1.4412
BCL2A1	1	0.0005336	-4.86331	-4.28	-1.44436
CD247	1	0.0319645	-2.46296	-4.45	-1.44813
MILR1	1	0.0199979	-2.72845	-4.43	-1.45417
MS4A6A	1	0.0477038	-2.2342	-4.48	-1.4543
LINC01069	1	0.0419231	-2.30832	-4.47	-1.45436
TAF6L	1	0.0073224	-3.29721	-4.38	-1.45492
TFEC	1	0.008189	-3.23352	-4.38	-1.45562
LY96	1	0.016368	-2.84152	-4.42	-1.45574
DOCK2	1	0.0327688	-2.44884	-4.46	-1.45911
CD7	1	0.0369267	-2.38083	-4.46	-1.46075
ZNF577	1	0.0458944	-2.25643	-4.48	-1.46323
LINC01094	1	0.0089495	-3.18306	-4.39	-1.46399
SAMD1	1	0.0448565	-2.26956	-4.47	-1.46572
LEKR1	1	0.0145246	-2.90899	-4.41	-1.46802
TONSL	1	0.0087271	-3.19735	-4.39	-1.46905
C12orf65	1	0.0092129	-3.16659	-4.39	-1.47099
FSTL4	1	0.0013995	-4.26552	-4.31	-1.47282
C1orf127	1	0.0392186	-2.34646	-4.47	-1.47614
CLEC4M	1	0.0286985	-2.52414	-4.45	-1.47902
DKFZp434L192	1	0.0103192	-3.10229	-4.4	-1.4891
APCDD1L-AS1	1	0.0072818	-3.30037	-4.38	-1.49256
SLC26A3	1	0.0350872	-2.40995	-4.46	-1.49477
LOC101928052	1	0.0253765	-2.59382	-4.44	-1.5057
RUBCN	1	0.0438176	-2.283	-4.47	-1.5071
CDK15	1	0.0426123	-2.29899	-4.47	-1.50793
BTK	1	0.0011528	-4.38337	-4.31	-1.51009
CD163	1	0.0023238	-3.96235	-4.33	-1.53085
SACS-AS1	1	0.0243105	-2.6181	-4.44	-1.53102
ARHGEF12	1	0.0328836	-2.44685	-4.46	-1.53262
DMD	1	0.0482807	-2.22728	-4.48	-1.53604
PDLIM2	1	0.0218278	-2.67899	-4.43	-1.54127
NEK9	1	0.0059571	-3.41511	-4.37	-1.54202
TRDMT1	1	0.0373324	-2.3746	-4.46	-1.54263
VNN2	1	0.0138448	-2.93606	-4.41	-1.54276
UPP2	1	0.0316363	-2.46883	-4.45	-1.54394
LMO3	1	0.0245794	-2.61187	-4.44	-1.54395
SRRT	1	0.0071825	-3.3082	-4.38	-1.55264
LST1	1	0.0076743	-3.27046	-4.38	-1.55491
ANXA2P3	1	0.0238737	-2.62835	-4.44	-1.55837
LOC105376081	1	0.0254438	-2.59232	-4.44	-1.56396
LOC100506999	1	0.0331228	-2.44273	-4.46	-1.56446
KAT6A	1	0.0355918	-2.40181	-4.46	-1.5657
LTBP4	1	0.0151781	-2.88413	-4.41	-1.56794
OR13C4	1	0.0210231	-2.70021	-4.43	-1.5695
CR1	1	0.0153748	-2.87686	-4.42	-1.57807
ZIC2	1	0.0209053	-2.70338	-4.43	-1.58601
SOSTDC1	1	0.0042067	-3.61536	-4.36	-1.58679
BATF	1	0.0378959	-2.36605	-4.46	-1.59483
KHK	1	0.0319166	-2.46382	-4.45	-1.59742
RAPSN	1	0.0114447	-3.04368	-4.4	-1.59935
LOC101928269///LOC100506403///RUNX1	1	0.0063271	-3.38062	-4.37	-1.59936
LOC648761///FAM201B	1	0.0103169	-3.10242	-4.4	-1.60531
CSTL1	1	0.0037037	-3.6892	-4.35	-1.61473
SLFNL1-AS1	1	0.0328787	-2.44694	-4.46	-1.62201
PLA2G4E-AS1	1	0.0155584	-2.87016	-4.42	-1.62412
CARS2	1	0.0237844	-2.63047	-4.44	-1.6309
LPCAT4	1	0.002209	-3.99234	-4.33	-1.63157
IVD	1	0.0104281	-3.09635	-4.4	-1.63728
CD276	1	0.0428268	-2.29611	-4.47	-1.6442
STC1	1	0.0405508	-2.32737	-4.47	-1.64609
SERPINA1	1	0.0376748	-2.36939	-4.46	-1.64822
CADM2-AS1	1	0.006624	-3.35441	-4.38	-1.65072
LOC100507351	1	0.0292048	-2.51422	-4.45	-1.65387
EHBP1L1	1	0.0197525	-2.73542	-4.43	-1.65942
CD163	1	0.0214081	-2.68996	-4.43	-1.66132
ABCA17P	1	0.0201667	-2.7237	-4.43	-1.66137
SLC17A8	1	0.0148271	-2.89734	-4.41	-1.66432
LOC105372881	1	0.0201945	-2.72292	-4.43	-1.66494
SLC9A5	1	0.008316	-3.22477	-4.39	-1.67208
ST3GAL3	1	0.0065569	-3.36022	-4.37	-1.67232
CD163	1	0.0234581	-2.63828	-4.44	-1.67413
SAMM50	1	0.025544	-2.59009	-4.44	-1.67637
LOC101927211	1	0.0441556	-2.27859	-4.47	-1.68404
CXCR2	1	0.0167266	-2.82929	-4.42	-1.68556
LINC00616	1	0.0443122	-2.27656	-4.47	-1.69108
ZFHX3	1	0.018618	-2.76881	-4.43	-1.69137
ROPN1L	1	0.0256068	-2.5887	-4.44	-1.69804
SLC2A2	1	0.0250752	-2.60058	-4.44	-1.70816
CYP4V2	1	0.02178	-2.68023	-4.43	-1.7161
LOC200772	1	0.0480919	-2.22954	-4.48	-1.72545
SALL4	1	0.0187071	-2.76612	-4.43	-1.73211
ADRA1A	1	0.0431795	-2.29141	-4.47	-1.7457
BRWD1	1	0.0045392	-3.57139	-4.36	-1.74785
LILRB3	1	0.0183513	-2.77696	-4.42	-1.75022
LOC101929518///LOC101927088///FLJ43315///LOC442028	1	0.0160428	-2.85285	-4.42	-1.75174
PHTF2	1	0.0109942	-3.06641	-4.4	-1.76368
STC1	1	0.007325	-3.297	-4.38	-1.78136
FLI1	1	0.028356	-2.53094	-4.45	-1.78694
SYCE1	1	0.0287577	-2.52297	-4.45	-1.8133
LST1	1	0.0027896	-3.85472	-4.34	-1.81347
LINC01330	1	0.0196083	-2.73955	-4.43	-1.81736
MFGE8	1	0.0359734	-2.39574	-4.46	-1.82535
LETM2	1	0.0178162	-2.79367	-4.42	-1.82975
GALK1	1	0.0398934	-2.33671	-4.47	-1.8403
AOAH	1	0.0017615	-4.12716	-4.32	-1.84622
GRAP2	1	0.0063395	-3.3795	-4.37	-1.85394
FRMD8P1	1	0.0432117	-2.29098	-4.47	-1.88759
NFE4	1	0.0154241	-2.87506	-4.42	-1.88965
CAMK2A	1	0.0009275	-4.51687	-4.3	-1.89118
CXCL8	1	0.0131463	-2.96531	-4.41	-1.89206
TRPC7	1	0.002612	-3.89339	-4.34	-1.89896
LOC105372761	1	0.0055093	-3.45992	-4.37	-1.95104
LOC101929372	1	0.0043219	-3.59973	-4.36	-1.9565
SERPINA1	1	0.0100595	-3.11673	-4.39	-1.97118
TMPO	0.966	3.54e-05	-6.74894	-4.22	-1.97374
PLD1	1	0.0159728	-2.85532	-4.42	-1.97699
FOSB	1	0.0166223	-2.83282	-4.42	-1.9796
PDLIM4	1	0.0376772	-2.36935	-4.46	-1.9917
LILRB3	1	0.0139348	-2.9324	-4.41	-1.99177
NEUROD6	1	0.015483	-2.87291	-4.42	-2.02747
PTPN9	1	0.0297955	-2.50286	-4.45	-2.02986
MGC57346///CRHR1-IT1	1	0.0001195	-5.86055	-4.24	-2.07353
APBA3	1	0.0087212	-3.19773	-4.39	-2.07625
S100A8	1	0.006276	-3.38526	-4.37	-2.09776
LINC01503	1	0.0116164	-3.03526	-4.4	-2.10248
FAM26F	1	8.88e-05	-6.07027	-4.23	-2.11517
RNF212	1	0.0196906	-2.73719	-4.43	-2.12056
SFT2D3	1	0.0065643	-3.35957	-4.37	-2.1903
PENK	1	0.0016464	-4.16763	-4.32	-2.21546
HLA-DRB4	1	0.0081078	-3.23919	-4.38	-2.30146
AQP9	1	0.0001468	-5.71734	-4.25	-2.38038
KCNJ11	0.966	2.61e-05	-6.98266	-4.21	-2.55127
CXCL8	1	0.0011908	-4.36357	-4.31	-2.92671
MMP10	1	0.035437	-2.4043	-4.46	-3.15367
